# Supplementary material for: Complex activity and short-term plasticity of human cerebral organoids reciprocally connected with axons
Source: Nat Commun. 2024 Apr 10;15:2945. doi: 10.1038/s41467-024-46787-7 (PMC11006899; doi:10.1038/s41467-024-46787-7)
Supplement: Supplementary file 3 — Source Data [file 41467_2024_46787_MOESM3_ESM.zip]

Archive with 36 entries (35 files):
- Source Data/
- __MACOSX/._Source Data
- Source Data/SuppFigS12Data.xlsx
- __MACOSX/Source Data/._SuppFigS12Data.xlsx
- Source Data/SuppFigS13Data.xlsx
- __MACOSX/Source Data/._SuppFigS13Data.xlsx
- Source Data/MainFig7Data.xlsx
- __MACOSX/Source Data/._MainFig7Data.xlsx
- Source Data/MainFig6Data.xlsx
- __MACOSX/Source Data/._MainFig6Data.xlsx
- Source Data/SuppFigS4Data.xlsx
- __MACOSX/Source Data/._SuppFigS4Data.xlsx
- Source Data/SuppFigS5Data.xlsx
- __MACOSX/Source Data/._SuppFigS5Data.xlsx
- Source Data/SuppFigS3Data.xlsx
- __MACOSX/Source Data/._SuppFigS3Data.xlsx
- Source Data/SuppFigS9Data.xlsx
- __MACOSX/Source Data/._SuppFigS9Data.xlsx
- Source Data/MainFig1Data.xlsx
- __MACOSX/Source Data/._MainFig1Data.xlsx
- Source Data/SuppFigS7Data.xlsx
- __MACOSX/Source Data/._SuppFigS7Data.xlsx
- Source Data/SuppFigS6Data.xlsx
- __MACOSX/Source Data/._SuppFigS6Data.xlsx
- Source Data/SuppFigS11Data.xlsx
- __MACOSX/Source Data/._SuppFigS11Data.xlsx
- Source Data/MainFig4Data.xlsx
- __MACOSX/Source Data/._MainFig4Data.xlsx
- Source Data/MainFig5Data.xlsx
- __MACOSX/Source Data/._MainFig5Data.xlsx
- Source Data/SupFigS1Data.xlsx
- __MACOSX/Source Data/._SupFigS1Data.xlsx
- Source Data/MainFig3Data.xlsx
- __MACOSX/Source Data/._MainFig3Data.xlsx
- Source Data/MainFig2Data.xlsx
- __MACOSX/Source Data/._MainFig2Data.xlsx
