# Supplementary material for: Complex activity and short-term plasticity of human cerebral organoids reciprocally connected with axons
Source: Nat Commun. 2024 Apr 10;15:2945. doi: 10.1038/s41467-024-46787-7 (PMC11006899; doi:10.1038/s41467-024-46787-7)
Supplement: Supplementary file 3 — Source Data [file 41467_2024_46787_MOESM3_ESM.zip › Source Data/SuppFigS12Data.xlsx]

## Sheet: Figure S12A
Figure S12A
Bundle
Experiment	-20	-10	0	10	20	30	40	50	60	70	80	90	100	110	120	130	140	150	160	170
1	0.375	0.461667	0.941667	0.988333	0.56	0.578333	0.591667	0.591667	1.05	0.985	0.613333	0.595	0.58	0.62	0.948333	0.956667	0.661667	0.66	0.658333	0.613333
2	0.456667	0.503333	0.951667	0.921667	0.51	0.49	0.511667	0.49	0.926667	0.915	0.5	0.511667	0.586667	0.52	0.996667	0.971667	0.508333	0.543333	0.536667	0.551667
3	0.343333	0.361667	0.983333	0.948333	0.388333	0.378333	0.396667	0.408333	1.01833	0.995	0.438333	0.413333	0.408333	0.408333	1.04167	1.03333	0.373333	0.446667	0.386667	0.406667
Receiving Organoid
Experiment	-20	-10	0	10	20	30	40	50	60	70	80	90	100	110	120	130	140	150	160	170
1	0.321667	0.305	0.786667	0.671667	0.306667	0.283333	0.26	0.258333	0.945	0.86	0.373333	0.38	0.456667	0.353333	0.968333	0.928333	0.396667	0.445	0.526667	0.406667
2	0.295	0.33	0.836667	0.85	0.38	0.366667	0.341667	0.33	1	0.843333	0.313333	0.311667	0.296667	0.315	1.045	0.978333	0.528333	0.553333	0.525	0.611667
3	0.335	0.32	0.933333	0.903333	0.4	0.368333	0.34	0.31	0.825	0.571667	0.295	0.283333	0.25	0.243333	0.876667	0.831667	0.356667	0.331667	0.375	0.315
Stim Organoid
Experiment	-20	-10	0	10	20	30	40	50	60	70	80	90	100	110	120	130	140	150	160	170
1	0.273333	0.261667	1.06833	1.06667	0.216667	0.218333	0.215	0.22	1.03	1.02333	0.0883333	0.146667	0.193333	0.186667	1.03333	1.03	0.06	0.151667	0.208333	0.166667
2	0.223333	0.22	1.02833	1.03833	0.196667	0.226667	0.216667	0.231667	1.02333	1.02667	0.095	0.16	0.171667	0.165	1.02	1.03667	0.103333	0.138333	0.14	0.196667
3	0.268333	0.221667	1.02	1.02833	0.253333	0.296667	0.275	0.265	1.04	1.02833	0.205	0.248333	0.231667	0.221667	1.02	1.02667	0.151667	0.218333	0.298333	0.336667

## Sheet: Figure S12B
Figure S12B
Bundle				Stim Organoid				Receiving Organoid
Stim 1	Stim 2	Stim 3		Stim 1	Stim 2	Stim 3		Stim 1	Stim 2	Stim 3
11	7	7		0	3	0		3	3	4
35	0	9		0	4	8		0	4	8
59	1	0		0	4	3		0	3	3
16	9	0		0	0	4		3	9	13
44	8	0		0	4	5		11	3	1

## Sheet: Figure S12C
Figure S12C
Bundle
Trial	Before	on1	off1	on2	off2	on3	off3
1	-1.9924	-1.8841	-1.5484	-1.8771	-1.7276	-1.948	-1.8163
2	-1.8819	-1.7751	-1.6034	-1.7214	-1.6296	-1.8277	-1.6852
3	-1.9952	-1.6919	-1.4545	-1.7057	-1.6247	-1.9269	-1.6419
4	-1.8026	-1.8467	-1.7784	-1.8494	-1.7293	-1.7552	-1.7835
5	-1.91803	-1.7379	-1.5613	-1.8191	-1.6599	-1.8224	-1.7327
Stim Organoid
Trial	Before	on1	off1	on2	off2	on3	off3
1	-1.5908	-1.7222	-1.2786	-1.14635	-1.4474	-1.5329	-1.7901
2	-1.5712	-1.5608	-1.5443	-1.1627	-1.5014	-1.2398	-1.7497
3	-1.7268	-1.6074	-1.5232	-1.3927	-2.0194	-1.4673	-2.4955
4	-1.7574	-1.1765	-2.2956	-1.4082	-2.7936	-1.3885	-2.0709
5	-1.9192	-1.2162	-2.1309	-1.3697	-2.5259	-1.3658	-1.4804
Receiving Organoid
Trial	Before	on1	off1	on2	off2	on3	off3
1	-1.7749	-1.9922	-1.5896	-2.3187	-1.7919	-2.2283	-2.1835
2	-1.8735	-1.822	-1.6547	-1.8838	-1.753	-1.9673	-1.9109
3	-1.9281	-2.0343	-1.687	-2.7574	-1.9666	-2.1928	-2.0578
4	-1.9641	-2.2839	-1.9214	-2.8334	-2.5896	-2.7726	-1.9224
5	-1.9673	-2.6749	-2.1563	-2.7048	-2.3119	-2.7512	-1.5348

## Sheet: Figure S12D
Figure S12D
Bundle stimulation
Experiment	-20	-10	0	10	20	30	40	50	60	70	80	90	100	110	120	130	140	150	160	170
1	0.375	0.461667	0.941667	0.988333	0.56	0.578333	0.591667	0.591667	1.05	0.985	0.613333	0.595	0.58	0.62	0.948333	0.956667	0.661667	0.66	0.658333	0.613333
2	0.456667	0.503333	0.951667	0.921667	0.51	0.49	0.511667	0.49	0.926667	0.915	0.5	0.511667	0.586667	0.52	0.996667	0.971667	0.508333	0.543333	0.536667	0.551667
3	0.343333	0.361667	0.983333	0.948333	0.388333	0.378333	0.396667	0.408333	1.01833	0.995	0.438333	0.413333	0.408333	0.408333	1.04167	1.03333	0.373333	0.446667	0.386667	0.406667
4	0.453333	0.405	0.843333	0.9	0.37	0.405	0.486667	0.49	0.953333	0.9	0.47	0.443333	0.423333	0.428333	0.946667	0.95	0.515	0.36	0.386667	0.383333
5	0.335	0.36	0.831667	0.856667	0.32	0.301667	0.286667	0.286667	0.938333	0.903333	0.25	0.288333	0.323333	0.283333	1.00667	0.986667	0.338333	0.353333	0.346667	0.36
Single organoid stimulation
Experiment	-20	-10	0	10	20	30	40	50	60	70	80	90	100	110	120	130	140	150	160	170
1	0.186667	0	1.03333	1.01333	0.065	0.188333	0.175	0.13	1.02833	1.00833	0.0333333	0.085	0.1	0.0783333	1.02	1.00833	0.0283333	0.045	0.03	0.0283333
2	0.05	0.0816667	1.03833	1.01167	0.0466667	0.0783333	0.0666667	0.0783333	1.00833	1.01167	0.055	0.0666667	0.0516667	0.0533333	1.01833	0.985	0.03	0.03	0.0433333	0.0416667
3	0	0.0166667	1.01167	1.01167	0.0866667	0.185	0.201667	0.208333	1.015	1.00667	0.115	0.21	0.221667	0.201667	1.01167	1.00167	0.121667	0.173333	0.203333	0.196667
4	0.00166667	0	1.02	0.998333	0.00333333	0.141667	0.333333	0.345	1.015	0.998333	0.245	0.311667	0.335	0.328333	1.01	1	0.226667	0.31	0.291667	0.296667
5	0.025	0	1.00667	0.998333	0.0416667	0.221667	0.198333	0.195	1.005	1	0.09	0.175	0.175	0.166667	1.00333	1.00167	0.0733333	0.12	0.133333	0.13

## Sheet: Figure S12E
Figure S12E
Bundle Stimulation				Single organoid stimulation
1st	2nd	3rd		1st	2nd	3rd
11	7	7		0	3	3
35	0	9		0	3	0
59	1	0		0	0	0
16	9	0		0	0	0
44	8	0		0	0	0

## Sheet: Figure S12F
Figure S12F
Bundle stim
Trial	Before	on1	off1	on2	off2	on3	off3
1	-1.9924	-1.8841	-1.5484	-1.8771	-1.7276	-1.948	-1.8163
2	-1.8819	-1.7751	-1.6034	-1.7214	-1.6296	-1.8277	-1.6852
3	-1.9952	-1.6919	-1.4545	-1.7057	-1.6247	-1.9269	-1.6419
4	-1.8026	-1.8467	-1.7784	-1.8494	-1.7293	-1.7552	-1.7835
5	-1.91803	-1.7379	-1.5613	-1.8191	-1.6599	-1.8224	-1.7327
Single Organoid Stim
Trial	Before	on1	off1	on2	off2	on3	off3
1	-2.6627	-1.8986	-2.1334	-1.9045	-2.1151	-2.0316	-2.0774
2	-3.9152	-1.2192	-1.6164	-1.2281	-1.7108	-1.3054	-1.7511
3	-4.1315	-1.4788	-2.0673	-1.4956	-1.9944	-1.6528	-1.9126
4	-3.8	-1.246	-1.7284	-1.3171	-1.8026	-1.4003	-1.847
5	-2.5438	-1.9868	-2.1178	-1.9527	s	-2.1174	-1.9468
