# Supplementary material for: Complex activity and short-term plasticity of human cerebral organoids reciprocally connected with axons
Source: Nat Commun. 2024 Apr 10;15:2945. doi: 10.1038/s41467-024-46787-7 (PMC11006899; doi:10.1038/s41467-024-46787-7)
Supplement: Supplementary file 3 — Source Data [file 41467_2024_46787_MOESM3_ESM.zip › Source Data/SuppFigS13Data.xlsx]

## Sheet: Figure S13C
Figure S13C
0.2	0.4	0.6	0.8	1
0.0356	0.02835	0.0251	0.02075	0.0308
0.0606	0.0333	0.0311	0.02665	0.02655
0.04265	0.04995	0.03	0.0262	0.0377
0.0429	0.0326	0.0348	0.02995	0.0278
0.08745	0.0182	0.0317	0.0305	0.0285
0.0669	0.0363	0.03575	0.02875	0.0382
0.0767	0.04905	0.03505	0.0335	0.03765
0.06525	0.04275	0.03565	0.03125	0.0301
0.04015	0.0468	0.03855	0.0356	0.03235
0.05035	0.04055	0.03795	0.0351	0.0343
0.0644	0.0441	0.0389	0.0374	0.03565
0.06115	0.0419	0.0395	0.0398	0.03885
0.06245	0.05445	0.04135	0.03925	0.04315
0.0563	0.05295	0.0442	0.04045	0.04105
0.07495	0.0469	0.0465	0.04215	0.03945
0.07235	0.05035	0.0493	0.04465	0.04345
0.06475	0.04525	0.04695	0.04425	0.04335
0.073	0.05905	0.0477	0.04555	0.05965
0.06935	0.05145	0.0512	0.04535	0.0441
0.0758	0.0512	0.04785	0.04595	0.04745
0.0621	0.06095	0.05065	0.04995	0.0489
0.06505	0.06565	0.0533	0.05065	0.0475
0.05455	0.06265	0.05245	0.0521	0.06115
0.0593	0.05545	0.05165	0.05245	0.0661
0.08335	0.06335	0.0571	0.0599	0.0508
0.09945	0.0599		0.05275	0.05115
	0.05865		0.05535	0.0528
				0.0589

## Sheet: Figure S13D
Figure S13D
20%	40%	60%	80%	100%
0.172	0.11635	0.11345	0.16865	0.097
0.09805	0.1162	0.1021	0.08455	0.12385
0.1682	0.11325	0.096	0.06965	0.1122
0.14345	0.09625	0.10925	0.10725	0.10965
0.10235	0.1108	0.0985	0.1364	0.08195
0.10915	0.1271	0.09735	0.1058	0.17055
0.10115	0.12585	0.0853	0.11055	0.06535
0.098	0.09105	0.1028	0.1103	0.07785
0.11625	0.06365	0.1019	0.09005	0.08895
0.15675	0.1823	0.1126	0.10125	0.0875
0.1508	0.12885	0.0917	0.09405	0.1052
0.0543	0.1197	0.0974	0.0913	0.1222
0.12485	0.1127	0.10605	0.1356	0.15005
0.10035	0.1036	0.11995	0.09865	0.1305
0.12825	0.07915	0.12165	0.10955	0.10165
0.05325	0.12585	0.1145	0.0958	0.1106
	0.11915	0.0775	0.10275	0.10855
	0.1406	0.11825	0.09235	0.1097
	0.1098	0.1135	0.11015	0.1015
	0.12155	0.11595	0.0864	0.09625
	0.1472	0.10875	0.10745	0.1173
	0.14325	0.11385	0.12615	0.11925
		0.12705	0.1068	0.1151
		0.12295	0.11405	0.11535
		0.1126	0.1195	0.11945
		0.12125	0.11475	0.1235
		0.1156	0.1171	0.11375

## Sheet: Figure S13E
Figure S13E
0.2	0.4	0.6	0.8	1
0.1364	0.0664	0.0883	0.1479	0.0662
0.0374	0.0836	0.071	0.0579	0.0862
0.1256	0.095	0.066	0.0434	0.0844
0.0765	0.0599	0.0745	0.0773	0.0811
0.0622	0.0618	0.0668	0.1059	0.0437
0.0588	0.0843	0.0616	0.077	0.1329
0.0367	0.079	0.0503	0.077	0.0352
0.0368	0.0505	0.0671	0.079	0.0455
0.0538	0.1382	0.0634	0.0545	0.0547
0.1005	0.087	0.0746	0.059	0.0519
0.0759	0.0667	0.0528	0.0539	0.0663
0.0628	0.0658	0.0579	0.0958	0.079
0.0458	0.0532	0.0647	0.0594	0.109
0.069	0.0339	0.0757	0.0691	0.091
	0.0649	0.0751	0.0537	0.0582
	0.0535	0.0652	0.0581	0.0673
	0.0779	0.0305	0.0481	0.0489
	0.0543	0.0706	0.0646	0.0656
	0.0582	0.0623	0.041	0.0541
	0.0873	0.0681	0.0615	0.0473
	0.0846	0.0581	0.0762	0.0698
		0.0605	0.0562	0.0581
		0.0746	0.0619	0.049
		0.0713	0.067	0.0645
		0.0555	0.0548	0.0683
			0.0644	0.0707
				0.0548
