# Supplementary material for: Complex activity and short-term plasticity of human cerebral organoids reciprocally connected with axons
Source: Nat Commun. 2024 Apr 10;15:2945. doi: 10.1038/s41467-024-46787-7 (PMC11006899; doi:10.1038/s41467-024-46787-7)
Supplement: Supplementary file 3 — Source Data [file 41467_2024_46787_MOESM3_ESM.zip › Source Data/MainFig7Data.xlsx]

## Sheet: Figure 7B
Figure 7B
	Control				K252a				Anisomycin
1st	75.3	102.4	81.4		77.61	86.42	76.1		41.42	78.6	84.1
2nd	56.4	46.1	64.1		68.76	87.5	100.4		43.1	48.7	65.2
3rd	45.1	36.18	45.8		56.6	68.7	55.1		35.41	37.8	35.4

## Sheet: Figure 7C
Figure 7C (ii)
Control	With	With	With	Without	Without	Without
1st	1019	915	941	876	732	851
2nd	1087	1056	1044	322	381	323
3rd	1230	1381	1047	354	471	324
K252a	With	With	With	Without	Without	Without
1st	984	906	991	551	501	581
2nd	1111	1240	913	564	650	410
3rd	1133	1092	1243	421	420	455
Anisomycin	With	With	With	Without	Without	Without
1st	869	1004	877	746	839	754
2nd	1008	896	993	665	506	699
3rd	1076	1088	1104	313	304	405

## Sheet: Figure 7D
Figure 7D
	Control				K252a				Anisomycin
1st	2nd	3rd		1st	2nd	3rd		1st	2nd	3rd
1	3	-99		-157	121	-80		-157	-135	-104
121	-77	-12		-114	304	-113		-80	554	-98
143	340	-57		-8	121	-135		120	-157	-123
235	283	-46		-78	172	-146		93	-112	-168
453	39	-46		2	12	-169		23	-98	-135
141	29	-67		32	-107	-168		1	-12	-8
331	65	-46		450	-123	542		-6	-114	-112
121	304	2		203	-28	232		-12	-98	-124
-98	304	3		254	330	83		3	-123	-158
301	350	21		230	-177	30		74	-135	-134
121	293	43		139	75	323		203	-131	-100
12	129	343		203	74	143		39	-126	-8
-98	3	243		203	32	120		12	-151	-18
221	43	-16		394	3	32		-78	-144	2
122	134	454		12	-25	88		10	-110	88
128	120	265		32	-68	32		21	-133	3
12	42	394		102	-17	84		-102	-152	405
129	4	238		32	76	121		3	-104	354
98	-68	184		240	-177	-107		21	-98	340
87	-88	343		304	105	43		-6	30	230
102	-96	3		104	171	102		-18	94	-172
-1	103	93		288	131	138		-25	34	-106
93	23	23		273	187	32		-76	250	132
101	30	129		143	73	283		-112	450	3
83	203	73		103	192	394		84	574	-2
76	304	31		218	121	404		203	93	-27
106	464	3		202	83	372		539	91	-5
32	204	38		306	102	121		460	0	-68
102	495	54		353	121	121		374	19	0
77	102	25		323	32	22		356	-7	-8
77	131	95		-26	73	1		405	-16	-27
93	3	34		203	93	74		540	-23	71
120	83	58		174	-112	121		1	-96	73
230	120	204		242	-8	175		23	-101	82
171	29	354		-17	-97	493		75	-17	-79
73	94	343		-26	-123	32		94	3	-112
132	1	149		-67	-168	-27		-8	151	-8
192	5	49		-154	-153	-67		-12	103	-108
91	102	203		28	-8	32		-18	3	-168
66	241	318		405	-71	75		-27	30	-146
-12	102	288		203	33	49		-68	-12	-9
-7	176	182		220	102	21		-77	-25	-1
-65	110	182		167	230	-12		-88	-26	2
-41	86	242		171	172	-7		-98	21	44
303	77	252		191	102	79		-127	-192	101
265	52	304		32	404	203		-7	-127	-102
405	3	292		92	374	276		-12	-177	-128
317	19	-77		-118	193	102		-124	-117	-147
277	43	-47		129	132	120		-7	-12	-180
201	120	-97		350	97	75		-12	102	7
-157	-146	-61		402	74	37			130	82
532	-114	-77		314	95	-12			91	-128
452	-146	-123			75	-187			230	-101
-116	-101	83			40	-76			83	32
-151	-97	-97				-123			34	121
-172		-146				-68			39	254
-134		-123				-98			42	285
-98		-114				-124			32	304
-142		-168				102			0	288
-100		-108							304	199
									-172	203
										232
										296
										230
										194
										186
										65
										201
