# Supplementary material for: Complex activity and short-term plasticity of human cerebral organoids reciprocally connected with axons
Source: Nat Commun. 2024 Apr 10;15:2945. doi: 10.1038/s41467-024-46787-7 (PMC11006899; doi:10.1038/s41467-024-46787-7)
Supplement: Supplementary file 3 — Source Data [file 41467_2024_46787_MOESM3_ESM.zip › Source Data/MainFig6Data.xlsx]

## Sheet: Figure 6C
Figure 6C
Time	burst frequency (Hz)
0
30	0.35
60	0.43
90	0.46
120	0.26
150	0.38
180	0.37
210	0.45
240	0.43
270	0.45
300	0.39
330	0.45
360	0.51
390	0.52
420	0.5
450	0.53
480	0.51
510	0.52
540	0.51
570	0.52
600	0.53
630	0.52
660	0.56
690	0.47
720	0.97
750	1.02
780	1.1
810	1.05
840	1
870	1.08
900	0.98
930	0.99
960	1.03
990	1.12
1020	1.39
1050	1.5
1080	1.51
1110	1.53
1140	1.5
1170	1.51
1200	1.52
1230	1.51
1260	1.5
1290	1.46
1320	1.42
1350	1.43
1380	1.54
1410	1.41
1440	1.38
1470	1.33
1500	1.29
1530	1.37
1560	1.44
1590	1.5
1620	1.48
1650	1.52
1680	1.42
1710	1.43
1740	1.42
1770	1.33
1800	1.27

## Sheet: Figure 6D
Figure 6D
Before stim.
1	2	3	4	5	6	7	8	9	10	11	12	13	14	15	16	17	18	19	20	21	22	23	24	25	26	27	28	29	30	31	32	33	34	35	36	37	38	39	40	41	42	43	44	45
0.896451	0.424124	0.190759	0.130751	0.0806261	0.024654	0.0115846	0.0117769	0.00597492	0.00298761	0.00108763	0.000401828	0.000174573	0.000174573	9.4e-05	9.4e-05	9.4e-05	0	0	0	0	0	0	0	0	0	0	0	0	0	0	0	0	0	0	0	0	0	0	0	0	0	0	0	0
During stim.									6
1	2	3	4	5	6	7	8	9	10	11	12	13	14	15	16	17	18	19	20	21	22	23	24	25	26	27	28	29	30	31	32	33	34	35	36	37	38	39	40	41	42	43	44	45	46	47	48	49	50
0.906719	0.251729	0.149761	0.117851	0.0750712	0.0437591	0.0282751	0.0290431	0.0211471	0.00965741	0.00751925	0.00397691	0.00297681	0.00239768	0.0013	0.0013	0.000977	0.000712	0.000629	0.000529	0.000377	0	0.000277	0	0	0.000182867	0.000182867	0	0.000134	0	0	0.000134	9.34e-05	9.34e-05	4.97e-05	4.97e-05	0	4.97e-05	0	0	7.34e-05	0	0	0	4.97e-05	0	0	0	0	0
After stim.
1	2	3	4	5	6	7	8	9	10	11	12	13	14	15	16	17	18	19	20	21	22	23	24	25	26	27	28	29	30	31	32	33	34	35	36	37	38	39	40	41	42	43	44	45	46	47	48	49	50
0.900322	0.227691	0.197519	0.127796	0.107687	0.0978679	0.0807682	0.0789776	0.0727581	0.0607078	0.0607895	0.0519758	0.0470123	0.0417681	0.0390976	0.0377691	0.0318672	0.0278678	0.0255588	0.0238759	0.0197687	0.0155687	0.0149671	0.0123877	0.0110702	0	0	0.00806718	0	0	0.00678912	0.00553977	0.00421259	0	0.00289678	0.00412391	0.0041912	0	0.00297687	0.00210988	0.00210988	0.00190672	0.00120977	0.000997689	0	0	0	0	0	0.000642977
[truncated: 30 more columns]

## Sheet: Figure 6E
Figure 6E
(i)					(ii)
Time	Trained connectoid 20 min					Trained connectoid 5 min
0	0.90321	0.90931	0.9238		0.820231	0.80932	0.8103
5					0.212	0.2312	0.3212
10	1.0032	1.0941	0.974		0.123	0.2449	0.333
20	1.1021	0.9012	0.8832		0.2391	0.23	0.3312
30	0.7294	0.7712	0.742		0.341	0.2212	0.399
40	0.5123	0.5429	0.441		0.22312	0.4512	0.6612
50	0.4193	0.2212	0.3205		0.3312	0.423	0.3302
60	1.0042	1.0133	1.1085		1.0312	1.001	0.973
65					0.194	0.3091	0.2884
70	1.1123	1.0938	1.0155		0.2774	0.421	0.2312
80	0.9032	1.0321	1.0042		0.321	0.2931	0.3742
90	0.8912	0.7712	0.8321		0.2331	0.351	0.44092
100	0.512	0.441	0.3213		0.312	0.475	0.66
110	0.20321	0.3325	0.358		0.294	0.257	0.585

## Sheet: Figure 6F
Figure 6F
	20 min				5 min
1st	2nd	3rd		1st	2nd	3rd
19.5	18.4	20.1		1.2	3.1	1.3
17.6	19	22.1		3.1	2.1	1.2
20.6	22.3	19.4		1.1	0.5	0.3

## Sheet: Figure 6G
Figure 6G
	20 min				5 min
1st	2nd	3rd		1st	2nd	3rd
89.51	4.012	4.1		77.63	65.12	54.53
54.52	1.131	5.06		56.32	33.64	55.23
77.12	2.086	1.43		72.6	54.42	56.54
76.13	1.23122	1		73.12	66.45	54.12

## Sheet: Figure 6H
Figure 6H
Time (min)	Control				+K252a				+Anisomycin
-20	0.42412	0.21251	0.220875		0.290701	0.14733	0.18503		0.187512	0.2125	0.21612
-10	0.2482	0.1297	0.25127		0.30855	0.108428	0.185302		0.215612	0.30751	0.19752
0	0.92512	0.900487	0.91195		0.901241	0.851241	0.804212		0.8012	0.82415	1.04823
5
10	1.09251	1.0947	0.97331		1.04821	1.00482	1.09421		0.96012	0.9061	0.88612
20	1.0883	0.9054	0.8832		0.708412	0.79412	0.48412		0.71124	0.93721	0.84741
30	0.7294	0.788	0.795		0.376124	0.440982	0.57412		0.5124	0.77612	0.65021
40	0.6941	0.59921	0.574		0.26842	0.26841	0.596734		0.2126	0.122311	0.296172
50	0.40861	0.3067	0.3501		0.251928	0.385712	0.371205		0.20125	0.11261	0.212612
60	1.0022	1.11272	1.0973		0.90412	0.842102	0.984212		0.901251	1.00298	1.07212
65
70	1.0874	1.0732	1.011		1.08512	0.98412	0.977492		0.926122	1.09762	1.0853
80	0.92397	1.047	0.9901		0.50971	0.679471	0.624292		0.776129	0.80472	0.882742
90	0.8847	0.7712	0.842		0.410751	0.397057	0.377125		0.65812	0.687612	0.770023
100	0.402	0.4021	0.3985		0.290751	0.379212	0.228151		0.351248	0.59124	0.64721
110	0.3451	0.2251	0.3212		0.25011	0.199052	0.237512		0.210572	0.195712	0.227602
120	1.07421	0.88412	0.89412		0.882912	0.820481	0.831251		1.00512	0.884123	0.809842
125
130	1.00182	1.07421	1.08412		0.894212	0.77412	0.82125		0.980512	0.985712	0.78421
140	0.840123	0.904217	0.911942		0.50976	0.559723	0.408471		0.778212	0.875912	0.671924
150	0.775812	0.759274	0.679124		0.522502	0.660482	0.307512		0.557124	0.576812	0.407601
160	0.776122	0.577812	0.572947		0.440812	0.308123	0.330705		0.697012	0.407142	0.400706
170	0.309571	0.228795	0.288012		0.297512	0.207501	0.209591		0.297501	0.297421	0.109742

## Sheet: Figure 6I
Figure 6I
	Control				+K252a				+Anisomycin
1st	22.59	22.42	20.53		11.94	10.94	11.94		21.4	22.12	21.12
2nd	24.5	25.6	24.4		9.42	10.9	9.5		22.6	21.5	23.6
3rd	25.1	25.8	24.1		7.8	8.1	9		15.6	18.9	18.5

## Sheet: Figure 6J
Figure 6J
	Control					+K252a					+Anisomycin
1st	89.51	77.12	54.52	76.13		55.12	55.12	46.51	38.76		31.61	30.6812	33.673	33.705
2nd	4.012	1.131	2.086	1.23122		46.125	55.181	44.161	44.61		6.87412	9.61275	5.91274	8.61275
3rd	4.1	5.06	1.43	1		44.76	54.15	66.41	66.412		8.98612	8.12965	7.5172	8.06813

## Sheet: Figure 6K
Figure 6K
ctrl before	ctrl 1-on	ctrl 1-off	ctrl-2-on	ctrl-2-off	ctrl-3-on	ctrl-3-off	K-before	K-1st on	K-1st off	K-2nd on	K-2nd off	K-3rd on	K-3rd off	A-before	A-1ston	A-1stoff	A-2on	A-2off	A-3on	A-3off
-1.974	-1.871	-1.6041	-1.8941	-1.7681	-1.8042	-1.604	-2.32	-1.904	-1.9012	-2.1047	-2.2048	-2.1587	-1.9401	-1.951	-1.9841	-1.79411	-1.8961	-1.70124	-1.9012	-1.7482
-1.841	-1.751	-1.7841	-1.883	-1.604	-1.862	-1.7602	-2.44	-2.024	-2.0851	-2.2941	-2.259	-2.259	-2.1104	-1.952	-1.8474	-1.761	-1.769	-1.6951	-1.8841	-1.6604
-1.849	-1.804	-1.6513	-1.8964	-1.7042	-1.842	-1.7395	-2.573	-1.984	-2.1058	-2.512	-2.1051	-2.0151	-2.092	-1.815	-1.8041	-1.7902	-1.9042	-1.6695	-1.78511	-1.692
