# Supplementary material for: Complex activity and short-term plasticity of human cerebral organoids reciprocally connected with axons
Source: Nat Commun. 2024 Apr 10;15:2945. doi: 10.1038/s41467-024-46787-7 (PMC11006899; doi:10.1038/s41467-024-46787-7)
Supplement: Supplementary file 3 — Source Data [file 41467_2024_46787_MOESM3_ESM.zip › Source Data/SuppFigS4Data.xlsx]

## Sheet: Figure S4C
Figure S4C
week5	week6	week7	week8	week9	week10
0.1	0.19	0.12	0.0917	0.1217	0.3
0.0183	0.0617	0.0217	0.225	0.135	0.2467
0.0617	0.0733	0.1333	0.1317	0.2383	0.345
0.04	0.0683	0.0617	0.1117	0.22	0.385

## Sheet: Figure S4D
Figure S4D
Week5	Week6	Week7	Week8	Week9	Week10
0.2552	0.6094	0.5653	0.6222	0.5915	0.639
0.2751	0.6166	0.5592	0.626	0.4603	0.639
0.2634	0.5526	0.4993	0.5568	0.5958	0.5393
0.2434	0.4819	0.5075	0.423	0.5312	0.5931

## Sheet: Figure S4E
Figure S4E
week6	week7	week8	week9	week10
-261.4	158.2	227.8	96	84.2
-160.3	180.2	-175.2	122.1	74.7
-161.9	-240	139.6	-142.9	126.1
220.8	-149.4	-127.7	-125.2	-158.7
166.2	203.4	149	4.7	142.8
94.2	192	133	-133.7	-161.8
72.6	-155.1	-104.6	19.6	167.1
239.5	160.1	105.3	28.5	-179.6
-258.5	156.2	-139.6	127.2	-112.9
185.6	-126	173.2	-75	-97.2
272.3	-248.5	-122.5	92	-165.4
-132.4	210.4	-166.7	-171	111.9

## Sheet: Figure S4G
Figure S4G
single	fused	connected
0.0633	0.035	0.1217
0.0883	0.075	0.135
0.1233	0.0833	0.2383
0.0917	0.0967	0.22

## Sheet: Figure S4I
Figure S4I
exp2 scale
	LFP				0.2-0.5 hz				Delta				Gamma
single	fused	connected		single	fused	connectoid		single	fused	connectoid		single	fused	connectoid
6.56536	1.7845	5.52877		1.6311	-4.36601	2.8048		1.12572	-5.15332	1.40133		1.53886	-0.851381	0.641444
4.83018	4.74314	7.04235		2.06582	1.12677	1.16897		0.588712	-0.971245	0.669448		0.409036	-0.749378	0.562886
3.25895	4.54286	5.51589		1.60855	2.35025	4.02179		-0.129129	0.510589	2.334		-0.177304	0.120709	0.797831
6.69338	4.82475	6.54378		-1.92296	2.56615	2.49851		-4.26405	0.800302	1.98178		0.553029	1.02902	0.823652
