# Supplementary material for: Complex activity and short-term plasticity of human cerebral organoids reciprocally connected with axons
Source: Nat Commun. 2024 Apr 10;15:2945. doi: 10.1038/s41467-024-46787-7 (PMC11006899; doi:10.1038/s41467-024-46787-7)
Supplement: Supplementary file 3 — Source Data [file 41467_2024_46787_MOESM3_ESM.zip › Source Data/SuppFigS5Data.xlsx]

## Sheet: Figure S5I
Figure S5I
	tdTomato	tdTomato	tdTomato	EGFP	EGFP	EGFP	E2-Crimson	E2-Crimson	E2-Crimson
-Cre	98.3	98.23	99.4	0.32	0.76	0.12	0.06	0.01	0.04
CAG Cre	45.42	54.32	40.32	21.52	20.52	19.96	33.06	25.16	39.81
