# Supplementary material for: Complex activity and short-term plasticity of human cerebral organoids reciprocally connected with axons
Source: Nat Commun. 2024 Apr 10;15:2945. doi: 10.1038/s41467-024-46787-7 (PMC11006899; doi:10.1038/s41467-024-46787-7)
Supplement: Supplementary file 3 — Source Data [file 41467_2024_46787_MOESM3_ESM.zip › Source Data/SuppFigS3Data.xlsx]

## Sheet: Figure S3B
Figure S3B
thickness	frequency
87	0.4
86	0.644
89	0.43
121	0.85
121	0.64
122	0.46
103	0.51
105	0.67
122	0.67
120	0.44
123	0.76
118	0.46
116	0.44
145	0.86
126	0.87
149	0.76
134	0.57
144	0.76
143	0.66
150	0.95

## Sheet: Figure S3C
Figure S3C
Length	Spike Frequency
5.5mm	6.36833	6.83167	3.70333	4.40167
7.778mm	6.585	6.52167	4.66333	5.35833
12mm	4.21	3.81167	8.635	3.08833

## Sheet: Figure S3D
Figure S3D
	Sample1	Sample2	Sample3	Sample4
5.5mm	0.268333	0.246667	0.115	0.148333
7.778mm	0.271667	0.268333	0.165	0.206667
12mm	0.141667	0.135	0.201667	0.106667

## Sheet: Figure S3H
Figure S3H
Single	Fused	Connected
12.65	21.5	14.5
8	17.7	10.35
14.65	16.75	16.3

## Sheet: Figure S3J
Figure S3J
Single intra	Fused Intra	Fused Inter	Connected Intra	Connected Inter
11.51	8.61	174.61	2.51	51.32
17.14	6.92	164.51	3.12	54.41
15.55	11.88	184.12	2.11	87.65
9.04	5.12	194.2	3.51	77.65

## Sheet: Figure S3K
Figure S3K
Single intra	Fused intra	Fused Inter	Connected intra	Connected Inter
39.0964	17.4216	10.8207	39.8406	107.171
26.2544	21.6763	9.66142	32.0513	101.084
28.9389	12.6263	10.2618	47.3934	62.7496
49.7788	29.2969		28.49	70.8307
