# Supplementary material for: Complex activity and short-term plasticity of human cerebral organoids reciprocally connected with axons
Source: Nat Commun. 2024 Apr 10;15:2945. doi: 10.1038/s41467-024-46787-7 (PMC11006899; doi:10.1038/s41467-024-46787-7)
Supplement: Supplementary file 3 — Source Data [file 41467_2024_46787_MOESM3_ESM.zip › Source Data/SuppFigS9Data.xlsx]

## Sheet: Figure S9C
Figure S9C
Delta/Gamma				Theta/Gamma
week6	week8	week10		week6	week8	week10
0.0001773	0.0002108	0.0007743		0.000181	8.07e-05	0.0003657
0.0001661	0.0006154	0.0004988		0.0001555	0.0001975	0.0002984
0.0001932	0.0001396	0.0008877		0.0001508	9.05e-05	0.0002397
0.0001699	0.0001162	0.0007924		0.0001722	0.0001292	0.0002587

## Sheet: Figure S9D
Figure S9C
exp2 scale
Delta				Theta
Single	fused	connected		Single	fused	connected
-10.5303	-13.0686	-9.77818		-11.0184	-13.6407	-12.2703
-12.7016	-11.5917	-10.1376		-13.2071	-12.9635	-12.0267
-11.4956	-12.2812	-10.7		-12.9805	-12.5078	-11.8874
-12.7807	-12.7056	-10.2449		-12.2518	-12.9411	-9.55774

## Sheet: Figure S9E
Figure S9E
5 Weeks
Log Avalanche Size	0	0.30103	0.477121	0.60206	0.69897	0.778151	0.845098	0.90309	0.954243	1	1.04139	1.07918	1.11394	1.14613	1.17609	1.20412	1.23045	1.25527	1.27875	1.30103	1.32222	1.34242	1.36173	1.38021	1.39794	1.41497	1.43136	1.44716	1.4624	1.47712	1.49136	1.50515	1.51851	1.53148	1.54407	1.5563	1.5682	1.57978	1.59106	1.60206	1.61278	1.62325	1.63347	1.64345	1.65321	1.66276	1.6721	1.68124	1.6902
Log Avalanche probability	-0.109525	-0.861079	-1.47182	-1.8654	-1.99034	-2.29137	-2.21219	-2.68931	-2.76849	-2.99034	-2.8654	-2.99034	-3.16643	-3.16643	-3.46746	-2.99034	#NAME?	-2.99034	#NAME?	-3.46746	-3.46746	-3.46746	#NAME?	#NAME?	#NAME?	-3.46746	-2.99034	#NAME?	#NAME?	-3.46746	#NAME?	-2.99034	#NAME?	-3.46746	#NAME?	-3.46746	-3.46746	-3.46746	#NAME?	#NAME?	#NAME?	#NAME?	#NAME?	#NAME?	#NAME?	#NAME?	#NAME?	#NAME?	#NAME?
6 Weeks
Log Avalanche Size	0	0.30103	0.477121	0.60206	0.69897	0.778151	0.845098	0.90309	0.954243	1	1.04139	1.07918	1.11394	1.14613	1.17609	1.20412	1.23045	1.25527	1.27875	1.30103	1.32222	1.34242	1.36173	1.38021	1.39794	1.41497	1.43136	1.44716	1.4624	1.47712	1.49136	1.50515	1.51851	1.53148	1.54407	1.5563	1.5682	1.57978	1.59106	1.60206	1.61278	1.62325	1.63347	1.64345	1.65321	1.66276	1.6721	1.68124	1.6902
Log Avalanche probability	-0.209251	-0.839095	-1.10147	-1.35294	-1.55536	-1.71318	-1.86323	-2.06051	-2.08279	-2.28236	-2.43212	-2.36154	-2.62118	-2.66257	-2.88442	-3.06051	-3.06051	-2.88442	-2.88442	-2.81747	-3.06051	-3.66257	-3.18545	-2.9636	-3.66257	-3.66257	-3.18545	#NAME?	#NAME?	-3.36154	#NAME?	#NAME?	-3.66257	-3.18545	-3.66257	-3.66257	-3.36154	-3.66257	#NAME?	-3.66257	#NAME?	#NAME?	#NAME?	-3.66257	-3.36154	-3.66257	-3.66257	#NAME?	-3.66257
8 Weeks
Log Avalanche Size	0	0.30103	0.477121	0.60206	0.69897	0.778151	0.845098	0.90309	0.954243	1	1.04139	1.07918	1.11394	1.14613	1.17609	1.20412	1.23045	1.25527	1.27875	1.30103	1.32222	1.34242	1.36173	1.38021	1.39794	1.41497	1.43136	1.44716	1.4624	1.47712	1.49136	1.50515	1.51851	1.53148	1.54407	1.5563	1.5682	1.57978	1.59106	1.60206	1.61278	1.62325	1.63347	1.64345	1.65321	1.66276	1.6721	1.68124	1.6902
Log Avalanche probability	-0.236176	-0.790798	-1.07873	-1.41677	-1.56619	-1.77396	-1.81588	-1.98614	-1.97331	-2.19375	-2.22272	-2.21529	-2.42984	-2.60593	-2.60593	-2.68511	-2.62442	-2.50902	-2.7557	-2.98614	-2.8722	-2.81005	-2.98614	-3.08305	-3.08305	-2.98614	-3.14105	-3.20799	-3.20799	-3.20799	-3.68511	-3.98614	-3.38408	-3.50902	-3.68511	-3.38408	#NAME?	-3.68511	-3.38408	-3.50902	-3.98614	-3.98614	-3.50902	-3.98614	-3.98614	-3.68511	-3.98614	-3.98614	#NAME?
[truncated: 3,988 more columns]
