# Supplementary material for: Complex activity and short-term plasticity of human cerebral organoids reciprocally connected with axons
Source: Nat Commun. 2024 Apr 10;15:2945. doi: 10.1038/s41467-024-46787-7 (PMC11006899; doi:10.1038/s41467-024-46787-7)
Supplement: Supplementary file 3 — Source Data [file 41467_2024_46787_MOESM3_ESM.zip › Source Data/MainFig1Data.xlsx]

## Sheet: Figure 1C
Figure 1C
	2 weeks	4 weeks	8 weeks	10 weeks
DCX	2.98223	3.75291	4.50066	4.53098
FOXG1	1.87056	2.48256	3.27818	3.57951
GAD1	0.381887	0.815039	2.64271	3.21828
GAD2	0.11996	0.371423	2.21288	2.91936
GRIA1	0.191907	2.30248	3.09488	4.06475
LHX6	0.363575	0.643262	2.34258	3.81431
MAP2	1.59268	3.09125	4.15478	4.45953
NESTIN	2.91092	3.79445	2.57433	2.51627
NKX2.1	0.491883	1.38621	3.05407	3.92539
PAX6	1.77132	3.79905	4.2924	4.05945
SOX2	1.37655	2.41935	3.34287	3.91309
TBR1	0.396236	1.55433	3.81293	4.1158
TBR2	1.14138	2.70967	1.91712	2.15525
TUBB3	1.76064	1.98589	2.18646	2.75928
vGluT1	0.868171	1.49788	1.91452	1.91545

## Sheet: Figure 1F
Figure 1F
Days	Sample 1	Sample 2	Sample 3	Sample 4	Sample 5	Sample 6	Sample 7	Sample 8	Sample 9
29	0	0	0	0	0	0	0	0	0
31	0	0	0	0	0	0	0	0	0
33	7	4	2	4	2	6	13	16	11
35	23	27	33	27	16	31	65	55	46
42	44	41	55	46	55	66	112	98	78
49	63	76	87	75	76	106	119	121	110
56	87	103	99	96	112	122	119	128	121
63	87	86	89	121	121	122	120	123	118
70			87	98	122	121	125	116	120

## Sheet: Figure 1G
Figure 1G
	GAD67	vGlut1	Others
4 weeks	2.03063	64.2473	33.7221
8 weeks	6.7761	62.2755	30.9484
10 weeks	6.56903	82.3941	11.0368
12 weeks	10.474	73.8465	15.6795

## Sheet: Figure 1I
Figure 1i
Injected Current (pA)	Sample 1	Sample 2
0	0	0
3	0	0
6	0	3
9	1	4
12	2	7
15	6	10
18	8	10
21	9	12
24	11	13
27	13
30	13

## Sheet: Figure 1L
Figure 1L
	Sample1	Sample2	Sample3
Day 35	0.512	0.12	0.032
Day 38	313	154	13
Day 42	2412	1421	862
Day 46	4212	3343	4402
Day 55	5342	4879	6547
Day 63	8523	9871	8294

## Sheet: Figure 1M
Figure 1M
Week 5.5	Week 6	Week 6.3	Week 6.7	Week 7
0.030849	0.034336	0.458085	0.201045	0.816993
0.028461	0.047004	0.114521	0.210881	0.43611
0.024388	0.038938	0.082692	0.340832	0.202388
0.027201	0.054371	0.083654	0.183251	0.302847
0.028463	0.110717	0.477555	0.328192	0.231911
0.027463	0.11207	0.110693	0.03466	0.168577
0.025251	0.043243	0.113007	0.310945	0.302297
0.026558	0.034552	0.090711	0.336022	0.05284
0.025844	0.034684	0.078401	0.338181	0.304414
0.031324	0.045337	0.058126	0.029828	0.225734
0.026635	0.04745	0.600962	0.470588	0.034998
0.026558	0.114521	0.052455	0.338181	0.297885
	0.077232	0.111334	0.49554	0.301114
	0.129066	0.056367	0.351989	0.49554
	0.117744	0.047726	0.645995	0.171468
	0.052821	0.053839	0.184026	0.298686
	0.047774	0.183284	0.163292	0.823045
	0.030283	0.056545	0.015123	0.397614

## Sheet: Figure 1O
Figure 1O
Week 5.5	Week 6	Week 6.3	Week 6.7	Week 7
220.312	173.975	143.126	154.124	-43.774
206.412	160.487	133.76	128.75	-126.412
178.326	155.072	176.434	155.421	-120.412
188.032	170.126	199.512	132.512	-193.512
156.434	-167.65	-128.76	-120.321	-143.76
183.612	121.053	-100.31	-107.632	137.66
-177.85	54.12	43.77	-120.773	-105.42
245.123	28.76	20.581	-110.325	-129.764
34.973	160.76	122.76	129.761	110.457
190.083	-149.33	154.65	125.612	-43.866
120.41	150.04	80.02	23.776	-20.58
187.42	-120.32	99.1	25.124	104.12
-165.34	-155.42	-82.14	135.94	87.42
-125.23	148.27	10.321	120.5	99.42
140.2	160.32	104.17	175.48	88.492
-170.84	129.12	122.49	-144.51	104.674
-169.4	144.2	-194.12	-125.48	-122.69
184.42	-165.49	-104.12	-140.42	155.492
