# Supplementary material for: Complex activity and short-term plasticity of human cerebral organoids reciprocally connected with axons
Source: Nat Commun. 2024 Apr 10;15:2945. doi: 10.1038/s41467-024-46787-7 (PMC11006899; doi:10.1038/s41467-024-46787-7)
Supplement: Supplementary file 3 — Source Data [file 41467_2024_46787_MOESM3_ESM.zip › Source Data/SuppFigS7Data.xlsx]

## Sheet: Figure S7G
Figure S7G
Single	Fused	Connected
0.0251	0.01344	0.464
0.00194	0.03461	0.685
0.00254	0.00129	0.632
	0.0562	0.368
