# Supplementary material for: Complex activity and short-term plasticity of human cerebral organoids reciprocally connected with axons
Source: Nat Commun. 2024 Apr 10;15:2945. doi: 10.1038/s41467-024-46787-7 (PMC11006899; doi:10.1038/s41467-024-46787-7)
Supplement: Supplementary file 3 — Source Data [file 41467_2024_46787_MOESM3_ESM.zip › Source Data/SuppFigS6Data.xlsx]

## Sheet: Fig S6H
Figure S6G
	GRIN2B				ANKRD36				MACF1				TIA1
Single	Fused	Connected		Single	Fused	Connected		Single	Fused	Connected		Single	Fused	Connected
2.50587	2.10465	2.57916		4.59457	4.67327	5.18705		3.59844	3.33615	4.43074		3.46045	3.60725	4.01696
2.47428	2.10272	2.30183		4.57695	4.22845	4.98803		3.38778	3.28787	4.02826		3.41702	3.43188	3.85163
2.10204	1.95352	2.27469		3.94205	4.13427	4.98188		3.38483	3.20971	3.81493		3.29557	3.3593	3.82608
1.99073	1.91284	2.16388		3.917	4.13332	4.90961		3.3075	3.10388	3.63514		3.28667	3.24515	3.81269
1.83273	1.86523	2.08125		3.9009	3.76263	4.83882		3.26456	3.04661	3.53061		3.26186	3.19255	3.78348
1.81649	1.83062	2.07862		3.90065	3.72975	4.77405		3.23883	2.9431	3.50555		3.2114	3.15758	3.71415
1.81052	1.77129	2.07024		3.77117	3.68393	4.65308		3.19691	2.88083	3.41856		3.17424	3.15075	3.68118
1.75213	1.64289	1.89882		3.76172	3.65077	4.56027		2.85861	2.8497	3.40478		3.14592	3.11283	3.66174
1.64144	1.641	1.82828		3.73397	3.64031	4.55825		2.83362	2.78912	3.3726		3.09673	3.00595	3.65526
1.63645	1.63393	1.82165		3.65956	3.62295	4.55069		2.79122	2.7432	3.33533		3.09021	2.96577	3.61501
1.6261	1.62655	1.79915		3.64549	3.61219	4.48405		2.7904	2.71405	3.32751		3.03721	2.95466	3.60731
1.61501	1.52395	1.78996		3.63656	3.54024	4.38453		2.77899	2.66747	3.29582		3.01354	2.93616	3.58906
1.61092	1.50885	1.72287		3.63497	3.47483	4.33894		2.77459	2.66468	3.29341		3.00751	2.91772	3.53957
1.60321	1.47751	1.70764		3.61221	3.44717	4.32272		2.73063	2.66074	3.2793		3.00224	2.89678	3.53835
1.60034	1.4638	1.70614		3.58715	3.42742	4.3063		2.72834	2.63836	3.25533		2.99268	2.87743	3.5279
1.54352	1.44828	1.68765		3.57179	3.40462	4.29489		2.69254	2.62292	3.19734		2.98969	2.86441	3.51778
1.53864	1.43003	1.65816		3.55739	3.40402	4.2646		2.68602	2.59803	3.19129		2.98123	2.83598	3.51006
1.52957	1.42904	1.61727		3.52135	3.38015	4.22362		2.64191	2.54143	3.13659		2.97566	2.82776	3.50832
1.41755	1.42807	1.61343		3.50436	3.33169	4.19703		2.63767	2.52915	3.13388		2.96894	2.82769	3.50556
1.39823	1.41023	1.60993		3.47371	3.31237	4.18352		2.62896	2.51118	3.13253		2.96246	2.75804	3.49843
1.38218	1.40725	1.60216		3.46779	3.30902	4.16264		2.59985	2.49573	3.11088		2.94574	2.75138	3.45994
1.38172	1.40506	1.58512		3.46458	3.27576	4.14889		2.50557	2.47887	3.10755		2.9418	2.73879	3.36358
1.37836	1.40432	1.56928		3.45949	3.25622	4.14495		2.50268	2.4709	3.08158		2.94132	2.73249	3.33736
1.34439	1.38797	1.53047		3.44422	3.22217	4.05864		2.48335	2.46132	3.03898		2.9408	2.70716	3.28857
1.33944	1.3808	1.53038		3.43224	3.19947	4.05807		2.46374	2.4489	3.01123		2.92656	2.69046	3.2879
1.33084	1.36195	1.52998		3.37286	3.18289	4.02874		2.45283	2.4217	3.01028		2.92524	2.68582	3.27598
1.32595	1.36043	1.50694		3.31753	3.14295	4.02528		2.43733	2.40438	2.99372		2.89185	2.67603	3.2746
1.30742	1.35684	1.46516		3.31392	3.14208	4.02261		2.34553	2.39159	2.98085		2.88853	2.64823	3.26052
1.29693	1.35115	1.44932		3.31077	3.12008	3.96923		2.33369	2.38818	2.96466		2.88808	2.6397	3.24328
1.29165	1.35044	1.44272		3.30168	3.11809	3.93649		2.30976	2.35607	2.95977		2.85799	2.63546	3.2362
1.27546	1.34512	1.43231		3.28465	3.10325	3.90106		2.2915	2.34383	2.94934		2.85249	2.62589	3.22319
1.25437	1.33831	1.40869		3.23756	3.07885	3.88967		2.28245	2.32915	2.94886		2.84879	2.62028	3.22198
1.25426	1.33687	1.39897		3.23362	3.07632	3.88786		2.28238	2.31967	2.94411		2.82676	2.6151	3.19949
1.22187	1.30229	1.39391		3.22469	2.95323	3.86506		2.2659	2.29659	2.94213		2.81934	2.55798	3.19667
1.21832	1.29141	1.38191		3.21284	2.94923	3.84652		2.25843	2.27328	2.94136		2.80417	2.54336	3.19607
1.18837	1.28623	1.37475		3.19207	2.94498	3.84236		2.2459	2.27267	2.93991		2.79117	2.54307	3.1856
1.17502	1.27813	1.35736		3.18122	2.93537	3.83201		2.24268	2.24586	2.93919		2.76718	2.49025	3.17982
1.17299	1.27412	1.34301		3.17405	2.93156	3.7954		2.23954	2.2255	2.9356		2.76542	2.47822	3.13423
1.15106	1.27275	1.33799		3.15488	2.89214	3.78916		2.22833	2.21233	2.9282		2.76401	2.37958	3.13125
1.1432	1.27014	1.33645		3.14846	2.76712	3.77421		2.21779	2.21193	2.92732		2.75267	2.36084	3.11728
1.12149	1.25978	1.3207		3.10928	2.76671	3.703		2.20916	2.20922	2.9202		2.73878	2.33309	3.11718
1.12133	1.24604	1.30461		3.10424	2.75386	3.68826		2.20774	2.20523	2.90012		2.73172	2.32785	3.10706
1.10986	1.2378	1.28324		3.09775	2.74635	3.67629		2.20622	2.20309	2.8963		2.72669	2.32363	3.1051
1.10949	1.23583	1.28016		3.07229	2.74174	3.65088		2.20382	2.16367	2.88144		2.70818	2.32352	3.10436
1.10075	1.2329	1.28007		3.05378	2.7358	3.63038		2.20071	2.13932	2.88087		2.70325	2.31045	3.09679
1.09946	1.23045	1.27911		3.05378	2.68847	3.62872		2.16767	2.10172	2.86952		2.68983	2.24343	3.09265
1.08937	1.22676	1.27724		3.05242	2.63849	3.62311		2.15963	2.09626	2.86736		2.67419	2.24248	3.0864
1.08521	1.22356	1.26998		3.052	2.63103	3.59682		2.15625	2.07928	2.85957		2.66309	2.20533	3.07277
1.05354	1.22342	1.26616		3.02724	2.63074	3.58575		2.1501	2.07474	2.83756		2.66285	2.19256	3.06401
1.02653	1.20213	1.25512		2.99209	2.62884	3.57967		2.14199	2.07335	2.82798		2.6568	2.18868	3.05593
1.01675	1.20055	1.24988		2.98828	2.62873	3.57834		2.13899	2.06315	2.82169		2.65456	2.17456	3.04969
1.01517	1.19594	1.24835		2.9873	2.62377	3.56861		2.13872	2.06257	2.78363		2.64104	2.15122	3.04008
1.01043	1.19318	1.2468		2.98386	2.60715	3.53979		2.13393	2.05356	2.74778		2.63819	2.14941	3.02995
1.00081	1.19044	1.24439		2.96896	2.60375	3.5355		2.1332	2.0493	2.73753		2.63636	2.13713	3.01928
0.99793	1.18444	1.23824		2.96888	2.59852	3.46207		2.13209	2.04495	2.73752		2.62963	2.13209	3.00282
0.994995	1.16563	1.2358		2.95069	2.57417	3.45118		2.12926	2.03048	2.72138		2.60366	2.10407	2.99334
0.969034	1.14291	1.23239		2.94934	2.57279	3.40761		2.12516	2.02574	2.70976		2.59732	2.09041	2.98566
0.962335	1.13532	1.22209		2.93721	2.54211	3.38028		2.11728	2.02489	2.69585		2.57051	2.07849	2.98473
0.961302	1.13375	1.22207		2.93606	2.51409	3.37989		2.10749	2.01703	2.69447		2.563	2.06094	2.97895
0.94679	1.12609	1.22094		2.89167	2.50053	3.37862		2.10624	2.01265	2.67279		2.55966	2.05369	2.96428
0.943671	1.12535	1.21092		2.89136	2.49699	3.37745		2.09386	1.9881	2.67129		2.53472	2.05275	2.96395
0.943491	1.1246	1.21039		2.85978	2.4922	3.37724		2.07561	1.98694	2.6641		2.52771	2.04024	2.941
0.938568	1.12438	1.20334		2.85683	2.48534	3.37366		2.07047	1.95628	2.6601		2.51829	2.03679	2.93253
0.937054	1.12076	1.20036		2.85548	2.47022	3.36907		2.06828	1.93653	2.65677		2.50758	2.02628	2.92613
0.907281	1.10682	1.19937		2.85538	2.4643	3.34354		2.0633	1.93103	2.65477		2.50329	2.01744	2.9134
0.901699	1.10661	1.19573		2.85261	2.45964	3.34077		2.0347	1.91953	2.62412		2.49377	1.99782	2.91314
0.885312	1.10547	1.18393		2.85139	2.45256	3.33814		2.00495	1.91353	2.61968		2.48965	1.99694	2.9066
0.88058	1.099	1.18315		2.84888	2.42434	3.32846		1.99749	1.91245	2.61661		2.48205	1.99296	2.90635
0.878246	1.07922	1.16196		2.84387	2.40827	3.32467		1.99678	1.91177	2.60464		2.48165	1.98483	2.90254
0.876546	1.0696	1.16036		2.8283	2.37158	3.30583		1.99567	1.8888	2.60123		2.48005	1.95772	2.8986
0.853068	1.05944	1.15394		2.82037	2.36826	3.30463		1.9785	1.88466	2.58317		2.46649	1.90599	2.89814
0.849592	1.05913	1.12834		2.80843	2.3178	3.29727		1.97283	1.85991	2.57938		2.4572	1.89517	2.88629
0.848168	1.05826	1.11367		2.76498	2.30127	3.29317		1.97139	1.83573	2.57189		2.44461	1.88365	2.88064
0.829308	1.0548	1.11324		2.76229	2.28381	3.28427		1.971	1.82278	2.56876		2.43647	1.88228	2.87423
0.823699	1.05336	1.10754		2.75756	2.25097	3.27957		1.96606	1.80928	2.55896		2.43569	1.86565	2.8728
0.817236	1.05176	1.10224		2.75483	2.24143	3.26878		1.9639	1.79328	2.52168		2.40376	1.8635	2.85657
0.816959	1.0456	1.08476		2.75148	2.23667	3.2675		1.96127	1.79021	2.51473		2.39736	1.85489	2.85017
0.816613	1.04123	1.07189		2.71771	2.22317	3.26366		1.9599	1.78197	2.50325		2.37685	1.8197	2.83931
0.815919	1.03945	1.0672		2.69902	2.22218	3.25222		1.95345	1.78181	2.49577		2.37121	1.80605	2.83479
0.806137	1.03556	1.05459		2.69683	2.21162	3.25034		1.95182	1.77599	2.49268		2.36319	1.78518	2.82823
0.783738	1.02502	1.03688		2.69351	2.20377	3.24511		1.95051	1.76629	2.49118		2.35341	1.78061	2.82607
0.780071	1.01544	1.03378		2.68973	2.19198	3.23169		1.94368	1.72399	2.49112		2.3482	1.7744	2.81979
0.777804	1.00544	1.02711		2.68421	2.18934	3.22478		1.94204	1.71916	2.48351		2.34171	1.74164	2.81115
0.776796	0.98964	1.02146		2.65573	2.1858	3.2232		1.90964	1.69782	2.48278		2.33393	1.732	2.80348
0.7684	0.980581	1.00984		2.64814	2.14973	3.2219		1.90493	1.67444	2.45766		2.32494	1.72802	2.78676
0.76357	0.979119	1.00848		2.63871	2.13302	3.22134		1.89737	1.67363	2.45607		2.32451	1.69799	2.77347
0.755681	0.972652	1.00726		2.62879	2.12222	3.20088		1.88861	1.67012	2.45275		2.3219	1.69058	2.77194
0.753558	0.965172	1.00438		2.6255	2.12122	3.19395		1.86737	1.65712	2.44167		2.3213	1.68689	2.76177
0.752727	0.958287	0.981699		2.62506	2.11436	3.19304		1.86104	1.64225	2.43547		2.31375	1.6818	2.75604
0.748276	0.958163	0.977673		2.62466	2.10716	3.16678		1.85422	1.6384	2.42803		2.31182	1.67981	2.75321
0.739945	0.950904	0.976604		2.60732	2.0308	3.15921		1.84959	1.63824	2.41853		2.29056	1.67661	2.73961
0.720638	0.943976	0.952806		2.60485	2.01565	3.15703		1.84726	1.61625	2.41703		2.28586	1.66622	2.73851
0.716861	0.938666	0.952197		2.58063	1.99166	3.15194		1.82941	1.61483	2.40269		2.27791	1.66237	2.72937
0.698557	0.938542	0.930637		2.57318	1.94248	3.12784		1.82512	1.59987	2.40212		2.27779	1.66029	2.72688
0.698215	0.932449	0.902236		2.56559	1.93652	3.12653		1.81888	1.57604	2.39369		2.26335	1.66007	2.71543
0.695066	0.932249	0.895998		2.5639	1.92806	3.12046		1.81705	1.57144	2.38697		2.26323	1.6554	2.71367
0.686739	0.923835	0.888714		2.56261	1.9254	3.12024		1.80288	1.53291	2.37076		2.26138	1.64826	2.70729
0.686492	0.917855	0.885885		2.56006	1.91572	3.11687		1.79658	1.4991	2.36709		2.25213	1.64297	2.70335
0.684926	0.912611	0.872469		2.53775	1.9029	3.11676		1.79383	1.49702	2.35461		2.23754	1.64263	2.69674
0.680779	0.895487	0.868858		2.5231	1.89217	3.11371		1.79115	1.47726	2.34514		2.23355	1.62769	2.69552
0.673519	0.893405	0.856134		2.51988	1.88398	3.10108		1.78913	1.46826	2.33524		2.22192	1.62036	2.69259
0.669423	0.891668	0.845696		2.51204	1.87899	3.09008		1.77526	1.4572	2.33377		2.20415	1.6184	2.68634
0.665431	0.888022	0.836371		2.4939	1.86924	3.08459		1.77097	1.43799	2.33033		2.19972	1.61062	2.68576
0.650942	0.87978	0.834177		2.49141	1.83608	3.0816		1.75379	1.43535	2.32463		2.19631	1.59464	2.68036
0.647078	0.879621	0.827239		2.46009	1.83398	3.07528		1.74899	1.42353	2.31237		2.19516	1.59404	2.66417
0.637492	0.871229	0.819127		2.44356	1.78777	3.07308		1.7466	1.41942	2.30903		2.18713	1.59345	2.65989
0.626932	0.869834	0.818753		2.44161	1.77263	3.06381		1.73301	1.4153	2.30366		2.1774	1.58763	2.65184
0.626561	0.865959	0.811896		2.4412	1.74319	3.06322		1.72927	1.41293	2.30281		2.15898	1.57518	2.65061
0.62526	0.864829	0.808096		2.43708	1.72983	3.05202		1.72507	1.40454	2.29909		2.15398	1.56338	2.64716
0.62092	0.852179	0.797098		2.41014	1.71947	3.04688		1.72011	1.38708	2.29775		2.14779	1.53137	2.64638
0.619662	0.837537	0.783798		2.40281	1.69614	3.03619		1.71579	1.37174	2.29559		2.13596	1.49028	2.63682
0.61822	0.828955	0.779922		2.36924	1.69448	3.02812		1.71152	1.37016	2.29528		2.1275	1.48128	2.6358
0.610129	0.818647	0.775541		2.34931	1.67499	3.02516		1.70456	1.36383	2.28378		2.11081	1.46907	2.63498
0.597217	0.818455	0.773655		2.33104	1.67327	3.02161		1.70178	1.35989	2.27421		2.10874	1.44945	2.61747
0.596129	0.817309	0.772141		2.32165	1.67236	3.02042		1.68145	1.30964	2.2716		2.09885	1.44557	2.61664
0.590862	0.808864	0.770925		2.32027	1.64162	3.01595		1.66033	1.29701	2.2619		2.08248	1.44247	2.6102
0.588016	0.807744	0.770325		2.30845	1.63492	3.0159		1.65977	1.26926	2.24937		2.08223	1.42899	2.602
0.586598	0.806094	0.765624		2.29823	1.63072	3.00074		1.6493	1.2574	2.24663		2.05914	1.41	2.59663
0.585206	0.805239	0.7472		2.29613	1.62244	3.00071		1.64659	1.24878	2.23905		2.05623	1.40863	2.59551
0.584202	0.785605	0.742813		2.29456	1.58459	2.99765		1.62906	1.22207	2.23205		2.0503	1.39773	2.59437
0.583723	0.783714	0.73563		2.27077	1.56471	2.99078		1.62422	1.21232	2.23161		2.05021	1.38754	2.58676
0.575847	0.779154	0.732993		2.26955	1.53382	2.97288		1.60658	1.18955	2.2263		2.04759	1.38157	2.58165
0.573066	0.778406	0.730766		2.26435	1.53008	2.96915		1.57202	1.18183	2.21009		2.04561	1.3744	2.5803
0.566754	0.765554	0.720373		2.26033	1.49391	2.95989		1.57009	1.17558	2.20211		2.03665	1.37262	2.5795
0.563525	0.763496	0.702727		2.25965	1.49125	2.95987		1.55527	1.16192	2.1996		2.03403	1.34414	2.56756
0.557128	0.762493	0.682472		2.25297	1.489	2.95887		1.55323	1.15921	2.19239		2.02777	1.33972	2.56483
0.551956	0.7624	0.676316		2.24886	1.4674	2.9556		1.54703	1.14327	2.18805		2.02544	1.30828	2.56033
0.550991	0.76055	0.658745		2.24776	1.46117	2.94102		1.54005	1.07099	2.18797		2.00219	1.30762	2.55539
0.527685	0.760291	0.642909		2.24682	1.40501	2.93132		1.53963	1.0556	2.17778		1.99202	1.29045	2.54657
0.522131	0.758616	0.640011		2.24388	1.39832	2.91769		1.53489	1.04596	2.17022		1.98922	1.26186	2.54455
0.514852	0.758166	0.626031		2.23272	1.3907	2.90558		1.53272	1.03445	2.16966		1.9804	1.25212	2.53628
0.510313	0.756523	0.618582		2.18913	1.38509	2.90414		1.53238	1.00981	2.13691		1.9728	1.2401	2.53289
0.509378	0.755964	0.618497		2.18722	1.37022	2.89574		1.5315	1.00626	2.13067		1.97027	1.21114	2.52518
0.495938	0.754364	0.601443		2.17806	1.35962	2.89098		1.52384	0.984466	2.12561		1.96768	1.21016	2.52415
0.491713	0.753344	0.599438		2.17596	1.34545	2.89044		1.52286	0.969902	2.11719		1.96648	1.203	2.52308
0.491423	0.751125	0.586971		2.1409	1.34282	2.88944		1.52273	0.955029	2.11011		1.96055	1.18428	2.52223
0.490719	0.745564	0.583842		2.11389	1.29755	2.87668		1.51232	0.948014	2.10917		1.95973	1.18149	2.52177
0.489449	0.735819	0.557609		2.1128	1.28816	2.86057		1.50944	0.945121	2.10853		1.95583	1.16499	2.52145
0.487773	0.73364	0.530699		2.09698	1.28545	2.85965		1.50645	0.941657	2.10177		1.95403	1.16454	2.51881
0.481971	0.725924	0.521537		2.08884	1.26855	2.85954		1.50235	0.935195	2.1001		1.9504	1.15866	2.51577
0.481426	0.719931	0.512697		2.08299	1.25914	2.85127		1.49795	0.930953	2.0921		1.94478	1.15321	2.5116
0.479525	0.717941	0.493047		2.07243	1.17293	2.84863		1.47836	0.911857	2.07218		1.93832	1.14318	2.49399
0.470445	0.707661	0.49103		2.06375	1.14946	2.82607		1.46831	0.885779	2.06175		1.93634	1.10987	2.49284
0.466179	0.70561	0.490451		2.06099	1.12592	2.80554		1.45409	0.874031	2.05268		1.91567	1.08091	2.49029
0.458767	0.684827	0.485195		2.06072	1.06341	2.79945		1.44892	0.872192	2.04983		1.89764	1.07985	2.4855
0.458162	0.684084	0.475988		2.05659	1.05917	2.7947		1.43597	0.86934	2.04813		1.89095	1.06552	2.48424
0.458126	0.676782	0.465978		2.04902	0.908871	2.78773		1.43083	0.867916	2.03944		1.88689	1.0458	2.47832
0.453217	0.676556	0.46496		2.04873	0.74313	2.78548		1.40812	0.862702	2.03895		1.88341	1.03816	2.47252
0.450465	0.670427	0.464016		2.04756	0.731851	2.77156		1.38658	0.81478	2.03616		1.87456	1.03667	2.47114
0.450043	0.659407	0.446469		2.04299		2.76935		1.36748	0.807042	2.03187		1.87285	1.03135	2.47087
0.449578	0.65881	0.443826		2.03243		2.76328		1.36089	0.771027	2.02993		1.8688	1.0192	2.46874
0.449285	0.65455	0.4422		2.01466		2.75438		1.34891	0.753548	2.02964		1.86586	0.993404	2.45245
0.443676	0.639963	0.442178		1.98917		2.75267		1.34351	0.74347	2.02458		1.86012	0.96891	2.45232
0.437319	0.632739	0.437568		1.98578		2.74611		1.34164	0.741055	2.02063		1.84985	0.958365	2.44916
0.427232	0.628822	0.43648		1.96945		2.73595		1.32571	0.696731	2.01694		1.84336	0.958072	2.43752
0.422009	0.62614	0.427774		1.9653		2.72482		1.31266	0.692519	2.01552		1.84317	0.951382	2.43692
0.414951	0.623569	0.409574		1.95064		2.72257		1.30987	0.690373	2.01168		1.84313	0.929673	2.43588
0.413007	0.617258	0.409562		1.94853		2.7117		1.30915	0.659148	2.0112		1.83081	0.922179	2.43471
0.412287	0.614104	0.399693		1.94723		2.69375		1.2856	0.595657	2.00998		1.82806	0.914119	2.42927
0.407002	0.596463	0.397754		1.92595		2.69019		1.27929	0.592719	2.00975		1.79892	0.909252	2.42903
0.402884	0.595922	0.384615		1.92468		2.67851		1.2725	0.5902	1.99697		1.79851	0.875484	2.42689
0.396063	0.590296	0.38322		1.90887		2.67575		1.26204	0.560303	1.9913		1.79207	0.861988	2.41939
0.374266	0.587291	0.38169		1.90864		2.6558		1.23866	0.449607	1.99111		1.79111	0.802785	2.41626
0.365356	0.583184	0.380149		1.90643		2.65414		1.23815	0.426863	1.98547		1.77544	0.770507	2.41025
0.365202	0.581037	0.376676		1.90279		2.65341		1.19321	0.40284	1.98539		1.77229	0.597463	2.40376
0.359879	0.570897	0.35844		1.89951		2.6506		1.17988	0.382991	1.98435		1.7616	0.41408	2.39707
0.357605	0.570093	0.352443		1.89512		2.65022		1.17904	0.355982	1.98268		1.76045	0.395825	2.38274
0.355495	0.566017	0.351976		1.88338		2.64016		1.17274	0.353588	1.97634		1.75663	0.36502	2.37607
0.347702	0.563137	0.351617		1.86965		2.63437		1.16836	0.338593	1.97496		1.75106	0.328109	2.37483
0.34607	0.562969	0.344049		1.8592		2.62306		1.15738	0.223026	1.97329		1.73557	0.142662	2.36904
0.345214	0.558457	0.333871		1.85482		2.62105		1.14644	0.19041	1.9712		1.73495		2.36648
0.341273	0.552889	0.331495		1.84222		2.61996		1.14637	0.188018	1.96242		1.7342		2.3598
0.340713	0.546043	0.329705		1.83911		2.61375		1.14294	0.156169	1.95896		1.73201		2.35933
0.33799	0.543332	0.321001		1.82443		2.61272		1.13167		1.9583		1.73137		2.33887
0.336755	0.530244	0.317897		1.81211		2.61013		1.13077		1.95596		1.72825		2.33737
0.319895	0.526292	0.312505		1.80915		2.59993		1.12893		1.95451		1.72731		2.33547
0.318991	0.508958	0.309813		1.79873		2.59886		1.12888		1.94693		1.72311		2.33151
0.317294	0.508669	0.307722		1.77209		2.5976		1.1182		1.9434		1.71562		2.33141
0.310944	0.500876	0.3037		1.76247		2.58751		1.10495		1.93835		1.70567		2.32529
0.305208	0.500617	0.295471		1.76075		2.58659		1.09104		1.93375		1.6962		2.32096
0.299015	0.489546	0.289764		1.75533		2.57555		1.08453		1.91391		1.69043		2.31424
0.288637	0.478224	0.282113		1.74142		2.56152		1.06639		1.90073		1.68531		2.31187
0.284868	0.470894	0.281093		1.73805		2.55658		1.06525		1.90005		1.66958		2.30301
0.283372	0.470152	0.258677		1.72723		2.5488		1.06497		1.8993		1.66592		2.28513
0.274783	0.463864	0.256279		1.72362		2.53104		1.05984		1.89104		1.65897		2.27882
0.27299	0.454165	0.251671		1.72082		2.51162		1.05701		1.87174		1.6586		2.27737
0.270006	0.445314	0.244493		1.70509		2.50584		1.04996		1.8705		1.65138		2.27425
0.269869	0.44099	0.238825		1.69432		2.49892		1.02869		1.85381		1.62937		2.26265
0.26819	0.440407	0.233238		1.67047		2.49719		1.01531		1.84907		1.62791		2.26178
0.265707	0.439135	0.221825		1.66384		2.49493		1.00987		1.84699		1.6243		2.25576
0.250749	0.438338	0.211373		1.6617		2.48369		1.00906		1.84537		1.61935		2.25519
0.248099	0.433571	0.199555		1.65332		2.47873		1.00768		1.83876		1.61745		2.23579
0.242169	0.427899	0.197743		1.63821		2.47859		1.00073		1.83585		1.60711		2.23495
0.231035	0.417821	0.195988		1.63424		2.45919		0.997043		1.83314		1.59987		2.23289
0.224479	0.416483	0.191765		1.6176		2.42447		0.994065		1.83285		1.59815		2.23045
0.223305	0.414163	0.1878		1.61032		2.41618		0.981176		1.83194		1.58327		2.22147
0.218639	0.408547	0.16038		1.58454		2.41244		0.97372		1.81424		1.58286		2.22055
0.214693	0.401512	0.150119		1.58153		2.4059		0.963468		1.80713		1.58182		2.21812
0.209797	0.399863	0.150083		1.55708		2.40499		0.962749		1.8034		1.57208		2.21691
0.203868	0.397499	0.12772		1.54418		2.39746		0.936696		1.79755		1.57163		2.21394
0.195436	0.391146	0.12334		1.53386		2.39718		0.936554		1.79304		1.56786		2.20223
0.187312	0.386856	0.106195		1.5141		2.39582		0.931816		1.79265		1.53727		2.19408
0.183124	0.386541	0.0975598		1.49768		2.39432		0.924531		1.79127		1.53641		2.19209
0.174054	0.385605	0.0753057		1.49272		2.39182		0.923393		1.78595		1.49918		2.18471
0.162488	0.385095	0.07137		1.48753		2.38798		0.922965		1.78039		1.4757		2.18014
0.150228	0.384617	0.0665124		1.46213		2.38707		0.922213		1.77739		1.47139		2.17982
0.138743	0.382283	0.0569798		1.45966		2.38201		0.882881		1.77697		1.46389		2.17817
0.136539	0.375342	0.0567224		1.43284		2.37903		0.870444		1.77243		1.4637		2.17699
0.131532	0.368115	0.0548249		1.40984		2.37477		0.867528		1.76833		1.4631		2.17078
0.126834	0.358013	0.0363503		1.40774		2.35427		0.857177		1.76026		1.46194		2.16626
0.115385	0.351655	0.0357451		1.38751		2.34496		0.855841		1.75147		1.45401		2.16437
0.113151	0.344897	0.0269046		1.37999		2.32849		0.851638		1.75026		1.45223		2.14519
0.107326	0.33962	0.015229		1.34897		2.32315		0.851395		1.7347		1.4493		2.13883
0.106574	0.338199	0.0150465		1.31093		2.31162		0.833215		1.73277		1.4387		2.1345
0.10276	0.335426	0.00506355		1.29908		2.29328		0.829453		1.73239		1.4179		2.1312
0.0923526	0.334841			1.28185		2.2921		0.828805		1.72721		1.41565		2.13018
0.0889806	0.332035			1.26723		2.28643		0.818683		1.72424		1.40973		2.12377
0.0854087	0.323408			1.26639		2.25701		0.807345		1.72032		1.38131		2.12064
0.0852379	0.315479			1.26263		2.24353		0.806646		1.71579		1.35522		2.11616
0.0808248	0.314176			1.23612		2.24305		0.806025		1.7147		1.3472		2.11559
0.0807424	0.305716			1.19612		2.24221		0.803977		1.70367		1.32271		2.10251
0.0646484	0.30136			1.16427		2.23963		0.787552		1.70053		1.32165		2.09771
0.059581	0.29568			1.11208		2.23807		0.770505		1.69726		1.3161		2.09617
0.0526174	0.280365			1.09865		2.23092		0.766573		1.69457		1.30131		2.09159
0.0433136	0.277921			1.03224		2.22426		0.754946		1.68412		1.29825		2.08374
0.035631	0.272468			0.941077		2.20901		0.746844		1.68385		1.29602		2.07417
0.0302224	0.26287			0.764506		2.20613		0.743047		1.67994		1.29581		2.07322
0.0179641	0.259407			0.621941		2.19975		0.737221		1.66507		1.29349		2.06953
0.00884868	0.251496					2.18961		0.715731		1.64689		1.27351		2.0671
	0.250847					2.18889		0.707862		1.64177		1.26827		2.06593
	0.24731					2.18751		0.684194		1.6344		1.25906		2.0621
	0.245245					2.18604		0.680265		1.62358		1.24351		2.06076
	0.244669					2.17854		0.657144		1.62118		1.21134		2.05178
	0.236079					2.17691		0.654268		1.62069		1.19545		2.04401
	0.233175					2.16374		0.605597		1.61324		1.1946		2.04148
	0.231462					2.15892		0.589476		1.60865		1.17832		2.04063
	0.226121					2.15502		0.53932		1.60604		1.16222		2.02695
	0.224402					2.15035		0.438539		1.60547		1.15045		1.99292
	0.223431					2.1461		0.389214		1.58764		1.12751		1.97669
	0.21378					2.1461		0.283082		1.58668		1.11913		1.96826
	0.211976					2.1389		0.18441		1.58454		1.11635		1.96322
	0.211579					2.13378		0.0836507		1.5843		1.09911		1.9574
	0.209812					2.11621				1.57754		1.06837		1.95682
	0.209138					2.11079				1.56426		1.03854		1.95491
	0.208865					2.10163				1.56297		1.02785		1.95286
	0.205514					2.07788				1.56296		1.01893		1.94764
	0.204891					2.07707				1.56132		1.00709		1.94502
	0.199673					2.06599				1.55323		0.99233		1.94292
	0.194362					2.04673				1.55303		0.976096		1.93309
	0.191071					2.02453				1.54838		0.952099		1.89674
	0.186174					2.02186				1.54334		0.940629		1.89422
	0.184671					2.01076				1.5377		0.889085		1.8853
	0.180799					2.00908				1.53557		0.86097		1.88223
	0.179267					2.00615				1.52884		0.85649		1.87459
	0.176021					2.00591				1.52795		0.851111		1.86713
	0.175598					1.99765				1.52696		0.816036		1.8643
	0.175248					1.99401				1.52691		0.787431		1.862
	0.169272					1.97949				1.52153		0.782437		1.86
	0.168367					1.97629				1.51999		0.271317		1.85263
	0.1639					1.96996				1.51706				1.85117
	0.161001					1.96821				1.51523				1.85056
	0.160799					1.96266				1.51472				1.84723
	0.152091					1.95869				1.50619				1.83903
	0.145337					1.95252				1.49945				1.81293
	0.145271					1.93829				1.49625				1.8061
	0.144729					1.9378				1.49096				1.78034
	0.14404					1.92079				1.48871				1.77208
	0.135538					1.91345				1.48784				1.77057
	0.133952					1.90151				1.48216				1.7653
	0.133362					1.89299				1.48149				1.74812
	0.129369					1.88387				1.48047				1.74261
	0.129317					1.87963				1.47947				1.7317
	0.128889					1.86093				1.47934				1.72724
	0.122853					1.82439				1.47682				1.71643
	0.101866					1.82029				1.47361				1.71463
	0.1014					1.81889				1.4725				1.71397
	0.0982864					1.81203				1.46937				1.69632
	0.0982056					1.80633				1.462				1.69533
	0.0969999					1.7999				1.45559				1.69317
	0.09569					1.79224				1.45137				1.68521
	0.0919657					1.7884				1.44668				1.68242
	0.0889064					1.78085				1.43339				1.68121
	0.0880426					1.77787				1.42218				1.67666
	0.0861699					1.77246				1.41964				1.67361
	0.083953					1.76479				1.41802				1.64188
	0.0819734					1.7523				1.4166				1.61998
	0.080607					1.74662				1.41227				1.619
	0.0787699					1.73092				1.41225				1.61037
	0.0744074					1.72512				1.40856				1.6102
	0.0643764					1.69587				1.40575				1.60635
	0.063542					1.67837				1.3924				1.60224
	0.0613919					1.66967				1.38374				1.5858
	0.0523153					1.631				1.38022				1.58094
	0.0510314					1.61644				1.37715				1.5611
	0.0456244					1.58404				1.37596				1.55618
	0.0441879					1.57792				1.37334				1.55201
	0.0439346					1.57727				1.36804				1.55055
	0.0426985					1.57574				1.3654				1.54867
	0.0392358					1.5742				1.3618				1.54529
	0.0280515					1.55299				1.36113				1.54223
	0.0257809					1.55123				1.36024				1.52755
	0.0221344					1.54686				1.352				1.52172
	0.0208069					1.53351				1.34673				1.51764
	0.020663					1.53267				1.33285				1.51446
	0.0169946					1.52275				1.33047				1.51418
	0.0153592					1.51168				1.33				1.45984
	0.0114033					1.50743				1.32966				1.4484
	0.0101682					1.50467				1.32872				1.42189
	0.00855091					1.49956				1.32611				1.39758
	0.00841691					1.48812				1.32296				1.36294
	0.00604022					1.473				1.32009				1.3529
						1.46895				1.30663				1.3407
						1.46427				1.30372				1.33889
						1.41322				1.30033				1.33884
						1.41185				1.28844				1.31432
						1.41095				1.28755				1.3138
						1.40964				1.28623				1.30645
						1.3924				1.28445				1.29448
						1.36893				1.2842				1.27833
						1.33082				1.27983				1.27594
						1.30971				1.2729				1.27454
						1.29815				1.2672				1.24785
						1.28575				1.26443				1.2121
						1.28459				1.26066				1.18158
						1.27591				1.25546				1.18133
						1.26292				1.2485				1.1784
						1.24696				1.23576				1.15431
						1.24286				1.23312				1.14906
						1.23433				1.22663				1.14774
						1.22056				1.21458				1.13129
						1.20223				1.21081				1.10867
						1.19256				1.17657				1.10373
						1.13279				1.15614				1.09601
						1.08864				1.14692				1.05426
						1.02887				1.14232				1.05139
						1.01821				1.13377				1.04185
						0.910584				1.13182				1.00793
						0.841277				1.12977				1.00501
						0.578392				1.11179				0.997917
						0.563634				1.09803				0.993934
										1.08797				0.99108
										1.08731				0.961128
										1.08658				0.956109
										1.08628				0.926543
										1.08426				0.849146
										1.0785				0.83999
										1.06686				0.823951
										1.06453				0.817063
										1.05531				0.794713
										1.03985				0.793
										1.02859				0.774018
										1.02828				0.762586
										1.01955				0.754865
										1.0021				0.73684
										0.988691				0.543391
										0.986886				0.523829
										0.972263				0.417025
										0.966312				0.312588
										0.961951				0.294669
										0.960077
										0.953924
										0.945818
										0.908339
										0.890616
										0.888512
										0.869603
										0.86799
										0.86752
										0.849602
										0.828418
										0.825669
										0.815157
										0.796357
										0.779647
										0.778974
										0.726738
										0.70669
										0.70306
										0.673495
										0.668411
										0.666601
										0.649526
										0.631948
										0.61942
										0.615545
										0.608353
										0.60239
										0.598296
										0.513321
										0.396127
										0.389386
										0.381139
										0.357689
										0.322962
										0.258444
										0.228353
