# Supplementary material for: Complex activity and short-term plasticity of human cerebral organoids reciprocally connected with axons
Source: Nat Commun. 2024 Apr 10;15:2945. doi: 10.1038/s41467-024-46787-7 (PMC11006899; doi:10.1038/s41467-024-46787-7)
Supplement: Supplementary file 3 — Source Data [file 41467_2024_46787_MOESM3_ESM.zip › Source Data/SuppFigS11Data.xlsx]

## Sheet: Figure S11B
Figure S11B
	20 minutes				5 minutes
1st	2nd	3rd		1st	2nd	3rd
11	7	7		56	44	54
35	0	9		36	6	20
59	1	0		19	35	13
16	9	0		17	13	20
44	8	0		7	17	31

## Sheet: Figure S11C
Figure S11C
Control
Experiment	-20	-10	0	10	20	30	40	50	60	70	80	90	100	110	120	130	140	150	160	170
1	0.375	0.461667	0.941667	0.988333	0.56	0.578333	0.591667	0.591667	1.05	0.985	0.613333	0.595	0.58	0.62	0.948333	0.956667	0.661667	0.66	0.658333	0.613333
2	0.456667	0.503333	0.951667	0.921667	0.51	0.49	0.511667	0.49	0.926667	0.915	0.5	0.511667	0.586667	0.52	0.996667	0.971667	0.508333	0.543333	0.536667	0.551667
3	0.343333	0.361667	0.983333	0.948333	0.388333	0.378333	0.396667	0.408333	1.01833	0.995	0.438333	0.413333	0.408333	0.408333	1.04167	1.03333	0.373333	0.446667	0.386667	0.406667
4	0.453333	0.405	0.843333	0.9	0.37	0.378333	0.486667	0.49	0.953333	0.9	0.47	0.443333	0.423333	0.428333	0.946667	0.95	0.515	0.36	0.386667	0.383333
5	0.335	0.36	0.831667	0.856667	0.32	0.301667	0.286667	0.286667	0.938333	0.903333	0.25	0.288333	0.323333	0.283333	1.00667	0.986667	0.338333	0.353333	0.346667	0.36
K252a
Experiment	-20	-10	0	10	20	30	40	50	60	70	80	90	100	110	120	130	140	150	160	170
1	0.258333	0.273333	0.82	0.766667	0.316667	0.355	0.3	0.275	0.905	0.84	0.313333	0.26	0.31	0.265	0.935	0.911667	0.306667	0.321667	0.305	0.351667
2	0.315	0.375	0.946667	0.97	0.46	0.521667	0.495	0.506667	1.05	1.02	0.495	0.516667	0.473333	0.513333	1.06167	0.995	0.46	0.463333	0.455	0.47
3	0.345	0.335	0.726667	0.703333	0.335	0.306667	0.321667	0.286667	0.88	0.855	0.373333	0.393333	0.395	0.433333	1.01833	1.065	0.465	0.463333	0.418333	0.408333
4	0.45	0.491667	0.788333	0.761667	0.461667	0.461667	0.471667	0.423333	0.863333	0.878333	0.486667	0.516667	0.45	0.485	0.92	0.94	0.521667	0.458333	0.538333	0.59
5	0.241667	0.363333	1.02333	1.05	0.321667	0.31	0.313333	0.27	1.035	1.01667	0.113333	0.123333	0.135	0.108333	0.988333	0.835	0.07	0.105	0.121667	0.103333
Anisomycin
Experiment	-20	-10	0	10	20	30	40	50	60	70	80	90	100	110	120	130	140	150	160	170
1	0.258333	0.283333	0.723333	0.663333	0.381667	0.35	0.361667	0.35	0.836667	0.855	0.381667	0.41	0.375	0.408333	0.903333	0.863333	0.39	0.401667	0.358333	0.383333
2	0.331667	0.393333	0.803333	0.868333	0.343333	0.44	0.496667	0.465	0.988333	0.985	0.505	0.553333	0.608333	0.533333	1.00667	1.01167	0.538333	0.526667	0.515	0.585
3	0.393333	0.351667	0.606667	0.656667	0.331667	0.361667	0.391667	0.426667	0.895	0.935	0.551667	0.551667	0.566667	0.603333	0.99	0.97	0.631667	0.665	0.773333	0.675
4	0.416667	0.39	0.708333	0.76	0.438333	0.425	0.416667	0.456667	0.833333	0.875	0.53	0.475	0.518333	0.533333	1.00167	0.978333	0.643333	0.631667	0.588333	0.625
5	0.0116667	0.52	0.986667	0.998333	0.395	0.395	0.363333	0.321667	1.005	1.02833	0.28	0.281667	0.275	0.223333	1.00167	0.971667	0.176667	0.216667	0.228333	0.191667

## Sheet: Figure S11D
Figure S11D
Control				K252a					Anisomycin
1st	2nd	3rd		1st	2nd	3rd			1st	2nd	3rd
11	7	7		34	18	7			38	47	0
35	0	9		27	9	6			35	7	6
59	1	0		14	11	0			42	10	24
16	9	0		44	6	7			20	2	6
44	8	0		12	14	14			16	0	23

## Sheet: Figure S11E
Figure S11E
Control
Trial	Before	on1	off1	on2	off2	on3	off3
1	-1.9924	-1.8841	-1.5484	-1.8771	-1.7276	-1.948	-1.8163
2	-1.8819	-1.7751	-1.6034	-1.7214	-1.6296	-1.8277	-1.6852
3	-1.9952	-1.6919	-1.4545	-1.7057	-1.6247	-1.9269	-1.6419
4	-1.8026	-1.8467	-1.7784	-1.8494	-1.7293	-1.7552	-1.7835
5	-1.91803	-1.7379	-1.5613	-1.8191	-1.6599	-1.8224	-1.7327
					ss
K252a
Trial	Before	on1	off1	on2	off2	on3	off3
1	-2.0827	-1.7921	-1.9018	-1.9316	-1.9454	-1.979	-2.0072
2	-2.2087	-2.168	-1.8525	-2.1175	-1.735	-2.1062	-1.7092
3	-2.1586	-1.8899	-1.9491	-1.9235	-1.9514	-2.1481	-2.1126
4	-2.225	-2.0275	-1.6494	-1.7666	-1.6514	-2.0851	-1.6342
5	-2.0057	-2.3171	-1.9758	-2.1726	-1.9303	-2.1751	-2.0676
Anisomycin
Trial	Before	on1	off1	on2	off2	on3	off3
1	-1.9215	-1.6552	-1.6793	-1.7346	-1.7613	-1.8383	-1.8414		s
2	-1.9732	-1.9699	-1.8504	-2.0436	-1.839	-1.9885	-1.7761
3	-1.9217	-1.7245	-1.7005	-1.733	-1.7539	-1.837	-1.9015
4	-1.9073	-1.6518	-1.578	-1.5903	-1.5596	-1.8817	-1.7801
5	-1.7321	-2.0719	-1.7967	-1.8999	-1.7805	-1.9417	-1.8021
