# Supplementary material for: Complex activity and short-term plasticity of human cerebral organoids reciprocally connected with axons
Source: Nat Commun. 2024 Apr 10;15:2945. doi: 10.1038/s41467-024-46787-7 (PMC11006899; doi:10.1038/s41467-024-46787-7)
Supplement: Supplementary file 3 — Source Data [file 41467_2024_46787_MOESM3_ESM.zip › Source Data/MainFig4Data.xlsx]

## Sheet: Figure 4F
Figure 4F
Light on	Light off
0.01252	0.6132
0.0148	0.5612
0.0284	0.5561
0.0122	0.597
0.0165	0.5643
0.0175	0.4867
0.0122	0.6674
0.0421	0.5947

## Sheet: Figure 4G
Figure 4G
Light off	Light on	Light off later
0.824	0	0.76129
0.4312	0.0012	0.73212
0.792	0	0.49734
0.43124	0	1.2324
0.99742	0	0.99751

## Sheet: Figure 4H
Figure 4H
	LE	RE
2.5 min	259	199
5 min	232	212
7.5 min	1021	882
10 min	1230	1105
12.5 min	214	233
15 min	287	254
17.5 min	882	645
20 min	895	664
