# Supplementary material for: Complex activity and short-term plasticity of human cerebral organoids reciprocally connected with axons
Source: Nat Commun. 2024 Apr 10;15:2945. doi: 10.1038/s41467-024-46787-7 (PMC11006899; doi:10.1038/s41467-024-46787-7)
Supplement: Supplementary file 3 — Source Data [file 41467_2024_46787_MOESM3_ESM.zip › Source Data/MainFig5Data.xlsx]

## Sheet: Figure 5C
Figure 5C
	Delta/gamma power			Theta/ gamma power
5 weeks	0.00979671	0.00876871	0.00787611	0	0	5.1275e-05
7 weeks	0.0190869	0.00912587	0.0129769	0.000885972	0.000847182	0.00897957
9 weeks	0.0286702	0.0297681	0.0297689	0.0129706	0.0117961	0.0187896

## Sheet: Figure 5D
Figure 5D
	Delta				Theta
Single	Fused	Connected		Single	Fused	Connected
0	0.002	0.0487		0	0	0.013
0	0.0021	0.0496		0	0.0041	0.0145
0	0.0025	0.0425		0	0.004	0.0158

## Sheet: Figure 5E
Figure 5E
Delta/gamma power
0.0063	0.0001	0.4859	0.0112	0.0565	0.0005	0.0112	0.0063	0.0005	0.0112	0.0063	0.0565	0.0112	0.0063	0.0565	0.0112
1.2e-06	0.0001	0.0553	0.0008	0.0778	0	0	0.0001	0.0001	0.0001	0.0001	0.1283	0.0001	0.0007	0.9263	0.0001
0.0042	0.3801	0.8562	0.0024	0.3308	0.001	0.0134	0.3818	0.3804	0.3891	0.0017	0.1889	0.0041	0.0011	0.0232	0.0041
Theta/gamma power
0.03839	0.5205	0.2824	0.0054	0.5205	0.2824	0.0054	0.3839	0.2824	0.0054	0.3839	0.5205	0.0054	0.3839	0.5205	0.0054
0.3801	0.5205	0.2811	0.0004	0.5204	0.2806	0	0.3802	0.2806	0.0001	0.3803	0.5205	0.0001	0.3812	0.5225	0.0001
0.04448	0.5205	0.7602	0.5285	0.4432	0.4433	0.4471	0.5245	0.5209	0.5464	0.7603	0.7602	0.7603	0.5211	0.5204	0.7603
Delta/theta power
0.0044	0.003	0.0085	0.0192	0.003	0.0085	0.0192	0.0044	0.0085	0.0192	0.0044	0.003	0.0192	0.0044	0.003	0.0192
0.0001	0	0	0.0001	0.0002	0.0001	0.0001	0	0	0	0	0	0	0.0001	0.0001	0
0.0067	0.3808	0.0009	0.0127	0.0044	0.0078	0.0144	0.3816	0.3822	0.3855	0.0016	0.001	0.0204	0.0011	0.0004	0.0204

## Sheet: Figure 5G
Figure 5G
Avalanche week5
Log Avalanche Size	0	0.693147	1.09861	1.38629	1.60944	1.79176	1.94591	2.07944	2.19722	2.30259	2.3979	2.48491
Log Avalanche probability	-0.830348	-1.41227	-2.05412	-2.74727	-3.2581	-3.66356	-4.35671	-3.66356				-3.66356
Avalanche week5.5
Log Avalanche Size	0	0.693147	1.09861	1.38629	1.60944	1.79176	1.94591	2.07944	2.19722	2.30259	2.3979	2.48491	2.56495	2.63906	2.70805	2.77259	2.83321	2.89037	2.94444	2.99573	3.04452	3.09104	3.13549	3.17805	3.21888	3.2581	3.29584	3.3322	3.3673	3.4012	3.43399	3.46574	3.49651	3.52636	3.55535	3.58352	3.61092	3.63759	3.66356	3.68888	3.71357	3.73767	3.7612	3.78419	3.80666	3.82864	3.85015	3.8712	3.89182
Log Avalanche probability	-0.105003	-2.8218	-4.12896	-4.83084	-5.57805	-5.73839	-6.1013	-6.79445	-7.77528	-7.77528	-6.67666	-7.48759	-7.48759	-8.87389	-8.87389	-7.48759	-7.48759	-7.77528						-8.18074							-8.87389											-8.87389
Avalanche week 8.5
Log Avalanche Size	0	0.693147	1.09861	1.38629	1.60944	1.79176	1.94591	2.07944	2.19722	2.30259	2.3979	2.48491	2.56495	2.63906	2.70805	2.77259	2.83321	2.89037	2.94444	2.99573	3.04452	3.09104	3.13549	3.17805	3.21888	3.2581	3.29584	3.3322	3.3673	3.4012	3.43399	3.46574	3.49651	3.52636	3.55535	3.58352	3.61092	3.63759	3.66356	3.68888	3.71357	3.73767	3.7612	3.78419	3.80666
Log Avalanche probability	-0.103034	-2.88819	-3.89592	-4.66778	-5.30909	-5.87661	-6.4156	-7.01778	-7.28159	-7.85069	-8.28147	-8.4793	-8.9493	-9.00059	-9.30598	-9.46013	-9.64245	-10.1533	-10.5587	-11.2519		-10.8464	-11.945	-10.5587	-11.2519	-11.2519	-11.2519				-11.945	-11.945						-11.945			-11.945				-11.945
[truncated: 7 more columns]
