# Supplementary material for: Complex activity and short-term plasticity of human cerebral organoids reciprocally connected with axons
Source: Nat Commun. 2024 Apr 10;15:2945. doi: 10.1038/s41467-024-46787-7 (PMC11006899; doi:10.1038/s41467-024-46787-7)
Supplement: Supplementary file 3 — Source Data [file 41467_2024_46787_MOESM3_ESM.zip › Source Data/SupFigS1Data.xlsx]

## Sheet: Figure S1B
Figure S1B
	WT				GFP				mCherry
Day 29	334	232	212		232	324	192		132	290	216
Day 31	1203	332	754		901	1200	1649		1403	2021	1430
Day 33	2402	2102	2411		1304	1649	2140		1857	1554	1984
Day 35	4321	3094	2904		3432	3402	3487		2648	3021	2286
Day 37	5302	4401	4104		3542	4502	4912		3386	3874	3176

## Sheet: Figure S1D
Figure S1D
	2 mm				3 mm				4 mm				5 mm
D7	43	45	76		23	42	38		21	12	1		1	6	2
D14	87	70	79		89	101	86		67	94	99		87	95	102

## Sheet: Figure S1G
Figure S1G
	EGFP				mCherry
Day 31	0	0	0		0	0	0
Day 33	0	0	0		0	0	0
Day 35	3	0	1		2	0	4
Day 37	6	1	4		4	0	6
Day 39	10	3	9		9	3	9
Day 41	15	4	12		12	7	12
Day 43	25	7	17		21	14	14

## Sheet: Figure S1J 
Figure S1J
Organoid	Bundle
63	0
65	0
53	0

## Sheet: Figure S1L
Figure S1L
Week 4	Week 5	Week 6	Week 7	Week 8	Week 9
0	12.419	35.484	47.024	56.774	65.74
0	11.54	32.834	40.845	49.709	63.895
0	10.645	34.596	55	62.122	70.989

## Sheet: Figure S1N
Figure S1N
	Sample1	Sample2	Sample3
VGLUT1	53.4247	61.2613	65.1163
GAD67	9.58904	18.9189	10.0775
Others	36.9863	19.8198	24.8062
