# Supplementary material for: Complex activity and short-term plasticity of human cerebral organoids reciprocally connected with axons
Source: Nat Commun. 2024 Apr 10;15:2945. doi: 10.1038/s41467-024-46787-7 (PMC11006899; doi:10.1038/s41467-024-46787-7)
Supplement: Supplementary file 3 — Source Data [file 41467_2024_46787_MOESM3_ESM.zip › Source Data/MainFig3Data.xlsx]

## Sheet: Figure 3D
Figure 3D
Kaede green	Kaede green	Kaede red	Kaede red
73.9	59.6	26.1	40.4

## Sheet: Figure 3E
Figure 3E
GAPDH	TBR1	vGLut1	GRIA2	TBR2	vGLut1	DCX	DLX5	GAD1	GRIA1	GRIN2A	GRIN2B	BCL11A	BCL11B	SATB1	SATB2
1	10.4832	5.35171	1.25701	1.53687	5.35171	1.10957	0.021197	0.198884	0.721965	0.41466	0.721965	1.26576	0.400535	2.02792	0.360482
1	8.45614	4.25748	1.64718	1.23114	4.25748	2.07053	0.009685	0.920188	0.619854	0.469761	1.75321	1.27456	1.14076	3.22657	0.76313
1	14.2215	8.51496	2.23457	1.94531	8.51496	1.59107	0.017458	0.668964	1.19748	2.46229	1.12506	0.567621	0.19751	2.41162	1.81504
