# Supplementary material for: Complex activity and short-term plasticity of human cerebral organoids reciprocally connected with axons
Source: Nat Commun. 2024 Apr 10;15:2945. doi: 10.1038/s41467-024-46787-7 (PMC11006899; doi:10.1038/s41467-024-46787-7)
Supplement: Supplementary file 3 — Source Data [file 41467_2024_46787_MOESM3_ESM.zip › Source Data/MainFig2Data.xlsx]

## Sheet: Figure 2B
Figure 2B
	Raw	Raw	Raw	02-0.5 Hz	02-0.5 Hz	02-0.5 Hz	0.5-4 Hz	0.5-4 Hz	0.5-4 Hz	30-300 Hz	30-300 Hz	30-300 Hz
Day 35	0.21	0.43	0.12	0.011	0.024	0.012	0.006	0.0051	0.0042	88	102	77
Day 38	12	14	8	0.94	0.84	0.76	0.0082	0.52	0.0042	65.43	331	123
Day 42	164	155	176	13.5	15.4	14.3	1.31	8.42	1.322	112	123	432
Day 46	554	465	603	44.61	40.12	38.5	25	65	55	124	321	341
Day 55	676	600	743	88	76	99	55	94	66	224	437	547
Day 63	861	921	884	314	244	451	192	303	212	355	445	653

## Sheet: Figure 2D
Figure 2D
Single Organoid	Fused Organoid	Connected Organoid
0.1512	0.1273	0.2593
0.1983	0.0776	0.2403
0.087	0.1232	0.3408
0.055	0.2124	0.435
0.045	0.0948	0.8774
		0.7323
		0.2123
		0.9976
		0.7742
		0.2201

## Sheet: Figure 2E
Figure 2E
	Single				Fused				Connected
	Sample 1	Sample 2	Sample 3		Sample 1	Sample 2	Sample 3		Sample 1	Sample 2	Sample 3
LFP	6.39232	5.75489	6.65821		7.91886	7.59246	7.27612		8.71768	8.55459	8.64746
0.2-0.5	6.42626	5.12928	5.75489		3.70044	5.39232	5.04439		6.91886	6.39232	7.15987
Delta	3.80735	3	4.80735		4.70044	4.9542	3.90689		6.26679	6.44294	6.62936
Ganma	2	1.67807	3.10434		3.49825	2.70044	2.38128		3.38267	3.45943	4.39232

## Sheet: Figure 2F
Figure 2F
	Single				Fused				Connected
	Sample 1	Sample 2	Sample 3		Sample 1	Sample 2	Sample 3		Sample 1	Sample 2	Sample 3
Day 35	0.19841	0.2311	0.19004		0.18941	0.20472	0.19472		0.3125	0.2251	0.2151
Day 38	0.23912	0.1992	0.12741		0.22192	0.177582	0.147592		0.1274	0.168874	0.19847
Day 42	0.1883	0.1869	0.129578		0.177592	0.190041	0.198412		0.3771	0.19032	0.2204
Day 46	0.199102	0.20571	0.19834		0.11294	0.110598	0.124123		0.34511	0.44837	0.49712
Day 55	0.19641	0.177694	0.122842		0.129422	0.15048	0.140821		0.80021	0.66712	0.7721
Day 63	0.21247	0.25159	0.189503		0.140274	0.266912	0.177843		1.11024	0.8932	1.09421
